# Supplementary material for: Occult hepatitis B infection: an evolutionary scenario
Source: Virol J. 2008 Dec 11;5:146. doi: 10.1186/1743-422X-5-146 (PMC2637267; doi:10.1186/1743-422X-5-146)
Supplement: Additional File 1 — A PDB formatted data file carrying the coordinates of the complex between core and surface protein of HBV genotype D. [file 1743-422X-5-146-S1.pdb]

MODEL 8
Cluster Size = 14
ATOM      1  N   MET A   1      -7.632  14.193  -5.915  1.00 82.49      1AAA
ATOM      2  HT1 MET A   1      -8.489  14.753  -6.095  1.00  0.00      1AAA
ATOM      3  HT2 MET A   1      -7.774  13.582  -5.085  1.00  0.00      1AAA
ATOM      4  HT3 MET A   1      -6.824  14.825  -5.743  1.00  0.00      1AAA
ATOM      5  CA  MET A   1      -7.335  13.337  -7.094  1.00 82.49      1AAA
ATOM      6  CB  MET A   1      -7.124  14.175  -8.358  1.00 56.52      1AAA
ATOM      7  CG  MET A   1      -8.193  13.975  -9.433  1.00 56.52      1AAA
ATOM      8  SD  MET A   1      -7.675  14.538 -11.068  1.00 56.52      1AAA
ATOM      9  CE  MET A   1      -6.997  16.150 -10.636  1.00 56.52      1AAA
ATOM     10  C   MET A   1      -6.100  12.467  -6.895  1.00 82.49      1AAA
ATOM     11  O   MET A   1      -4.993  12.857  -7.276  1.00 82.49      1AAA
ATOM     12  N   ASP A   2      -6.279  11.298  -6.289  1.00 76.64      1AAA
ATOM     13  H   ASP A   2      -7.202  11.011  -6.029  1.00  0.00      1AAA
ATOM     14  CA  ASP A   2      -5.161  10.381  -6.086  1.00 76.64      1AAA
ATOM     15  CB  ASP A   2      -5.280   9.694  -4.723  1.00 99.99      1AAA
ATOM     16  CG  ASP A   2      -5.291  10.738  -3.620  1.00 99.99      1AAA
ATOM     17  OD1 ASP A   2      -4.215  11.143  -3.185  1.00 99.99      1AAA
ATOM     18  OD2 ASP A   2      -6.377  11.143  -3.205  1.00 99.99      1AAA
ATOM     19  C   ASP A   2      -5.291   9.402  -7.221  1.00 76.64      1AAA
ATOM     20  O   ASP A   2      -6.286   8.689  -7.331  1.00 76.64      1AAA
ATOM     21  N   ILE A   3      -4.277   9.365  -8.069  1.00 51.90      1AAA
ATOM     22  H   ILE A   3      -3.486   9.956  -7.915  1.00  0.00      1AAA
ATOM     23  CA  ILE A   3      -4.333   8.505  -9.226  1.00 51.90      1AAA
ATOM     24  CB  ILE A   3      -4.396   9.342 -10.518  1.00 39.13      1AAA
ATOM     25  CG2 ILE A   3      -4.396   8.432 -11.750  1.00 39.13      1AAA
ATOM     26  CG1 ILE A   3      -5.635  10.245 -10.530  1.00 39.13      1AAA
ATOM     27  CD  ILE A   3      -5.715  11.144 -11.764  1.00  0.00      1AAA
ATOM     28  C   ILE A   3      -3.185   7.512  -9.270  1.00 51.90      1AAA
ATOM     29  O   ILE A   3      -2.011   7.890  -9.281  1.00 51.90      1AAA
ATOM     30  N   ASP A   4      -3.512   6.232  -9.291  1.00 30.13      1AAA
ATOM     31  H   ASP A   4      -4.471   5.953  -9.326  1.00  0.00      1AAA
ATOM     32  CA  ASP A   4      -2.442   5.255  -9.325  1.00 30.13      1AAA
ATOM     33  CB  ASP A   4      -2.785   4.106  -8.356  1.00 44.36      1AAA
ATOM     34  CG  ASP A   4      -1.643   3.128  -8.082  1.00 44.36      1AAA
ATOM     35  OD1 ASP A   4      -0.648   3.114  -8.804  1.00 44.36      1AAA
ATOM     36  OD2 ASP A   4      -1.759   2.369  -7.123  1.00 44.36      1AAA
ATOM     37  C   ASP A   4      -2.262   4.765 -10.727  1.00 30.13      1AAA
ATOM     38  O   ASP A   4      -3.092   4.064 -11.276  1.00 30.13      1AAA
ATOM     39  N   PRO A   5      -1.145   5.087 -11.318  1.00 39.22      1AAA
ATOM     40  CD  PRO A   5      -0.030   5.812 -10.711  1.00 45.78      1AAA
ATOM     41  CA  PRO A   5      -0.853   4.681 -12.671  1.00 39.22      1AAA
ATOM     42  CB  PRO A   5       0.601   5.122 -12.892  1.00 45.78      1AAA
ATOM     43  CG  PRO A   5       1.186   5.354 -11.502  1.00 45.78      1AAA
ATOM     44  C   PRO A   5      -1.079   3.224 -12.862  1.00 39.22      1AAA
ATOM     45  O   PRO A   5      -1.272   2.805 -13.991  1.00 39.22      1AAA
ATOM     46  N   TYR A   6      -1.052   2.446 -11.786  1.00 41.88      1AAA
ATOM     47  H   TYR A   6      -0.896   2.836 -10.879  1.00  0.00      1AAA
ATOM     48  CA  TYR A   6      -1.253   1.010 -11.927  1.00 41.88      1AAA
ATOM     49  CB  TYR A   6      -0.150   0.246 -11.190  1.00 36.80      1AAA
ATOM     50  CG  TYR A   6       1.197   0.851 -11.510  1.00 36.80      1AAA
ATOM     51  CD1 TYR A   6       1.754   0.674 -12.793  1.00 36.80      1AAA
ATOM     52  CE1 TYR A   6       2.979   1.291 -13.089  1.00 36.80      1AAA
ATOM     53  CD2 TYR A   6       1.849   1.601 -10.511  1.00 36.80      1AAA
ATOM     54  CE2 TYR A   6       3.076   2.214 -10.806  1.00 36.80      1AAA
ATOM     55  CZ  TYR A   6       3.623   2.055 -12.094  1.00 36.80      1AAA
ATOM     56  OH  TYR A   6       4.831   2.655 -12.386  1.00 36.80      1AAA
ATOM     57  HH  TYR A   6       5.161   3.106 -11.620  1.00  0.00      1AAA
ATOM     58  C   TYR A   6      -2.637   0.423 -11.676  1.00 41.88      1AAA
ATOM     59  O   TYR A   6      -2.915  -0.707 -12.123  1.00 41.88      1AAA
ATOM     60  N   LYS A   7      -3.505   1.157 -10.977  1.00 72.17      1AAA
ATOM     61  H   LYS A   7      -3.212   2.050 -10.634  1.00  0.00      1AAA
ATOM     62  CA  LYS A   7      -4.841   0.643 -10.658  1.00 72.17      1AAA
ATOM     63  CB  LYS A   7      -5.624   1.787 -10.020  1.00 96.80      1AAA
ATOM     64  CG  LYS A   7      -6.754   1.373  -9.084  1.00 96.80      1AAA
ATOM     65  CD  LYS A   7      -7.389   2.627  -8.491  1.00 96.80      1AAA
ATOM     66  CE  LYS A   7      -8.599   2.362  -7.598  1.00 96.80      1AAA
ATOM     67  NZ  LYS A   7      -9.183   3.658  -7.229  1.00 96.80      1AAA
ATOM     68  HZ1 LYS A   7     -10.079   3.512  -6.722  1.00  0.00      1AAA
ATOM     69  HZ2 LYS A   7      -8.518   4.178  -6.622  1.00  0.00      1AAA
ATOM     70  HZ3 LYS A   7      -9.355   4.209  -8.096  1.00  0.00      1AAA
ATOM     71  C   LYS A   7      -5.573   0.000 -11.823  1.00 72.17      1AAA
ATOM     72  O   LYS A   7      -5.822  -1.202 -11.820  1.00 72.17      1AAA
ATOM     73  N   GLU A   8      -5.917   0.796 -12.822  1.00 51.26      1AAA
ATOM     74  H   GLU A   8      -5.693   1.769 -12.763  1.00  0.00      1AAA
ATOM     75  CA  GLU A   8      -6.624   0.275 -13.976  1.00 51.26      1AAA
ATOM     76  CB  GLU A   8      -6.809   1.369 -15.039  1.00 51.28      1AAA
ATOM     77  CG  GLU A   8      -5.493   1.987 -15.533  1.00 51.28      1AAA
ATOM     78  CD  GLU A   8      -5.677   2.665 -16.880  1.00 51.28      1AAA
ATOM     79  OE1 GLU A   8      -5.772   3.887 -16.928  1.00 51.28      1AAA
ATOM     80  OE2 GLU A   8      -5.707   1.968 -17.890  1.00 51.28      1AAA
ATOM     81  C   GLU A   8      -6.000  -0.960 -14.619  1.00 51.26      1AAA
ATOM     82  O   GLU A   8      -6.679  -1.654 -15.354  1.00 51.26      1AAA
ATOM     83  N   PHE A   9      -4.723  -1.241 -14.380  1.00 30.62      1AAA
ATOM     84  H   PHE A   9      -4.192  -0.663 -13.761  1.00  0.00      1AAA
ATOM     85  CA  PHE A   9      -4.130  -2.442 -14.958  1.00 30.62      1AAA
ATOM     86  CB  PHE A   9      -2.740  -2.131 -15.517  1.00 28.69      1AAA
ATOM     87  CG  PHE A   9      -2.752  -0.977 -16.492  1.00 28.69      1AAA
ATOM     88  CD1 PHE A   9      -2.226   0.269 -16.085  1.00 28.69      1AAA
ATOM     89  CD2 PHE A   9      -3.265  -1.166 -17.793  1.00 28.69      1AAA
ATOM     90  CE1 PHE A   9      -2.183   1.335 -17.005  1.00 28.69      1AAA
ATOM     91  CE2 PHE A   9      -3.216  -0.104 -18.713  1.00 28.69      1AAA
ATOM     92  CZ  PHE A   9      -2.662   1.130 -18.316  1.00 28.69      1AAA
ATOM     93  C   PHE A   9      -4.013  -3.511 -13.876  1.00 30.62      1AAA
ATOM     94  O   PHE A   9      -3.085  -4.303 -13.853  1.00 30.62      1AAA
ATOM     95  N   GLY A  10      -4.953  -3.514 -12.951  1.00 45.69      1AAA
ATOM     96  H   GLY A  10      -5.695  -2.846 -12.994  1.00  0.00      1AAA
ATOM     97  CA  GLY A  10      -4.944  -4.524 -11.911  1.00 45.69      1AAA
ATOM     98  C   GLY A  10      -3.683  -4.699 -11.099  1.00 45.69      1AAA
ATOM     99  O   GLY A  10      -3.328  -5.799 -10.678  1.00 45.69      1AAA
ATOM    100  N   ALA A  11      -2.991  -3.612 -10.864  1.00 45.37      1AAA
ATOM    101  H   ALA A  11      -3.286  -2.735 -11.247  1.00  0.00      1AAA
ATOM    102  CA  ALA A  11      -1.787  -3.710 -10.080  1.00 45.37      1AAA
ATOM    103  CB  ALA A  11      -0.545  -3.795 -10.967  1.00 50.13      1AAA
ATOM    104  C   ALA A  11      -1.758  -2.392  -9.370  1.00 45.37      1AAA
ATOM    105  O   ALA A  11      -2.667  -1.593  -9.543  1.00 45.37      1AAA
ATOM    106  N   THR A  12      -0.735  -2.163  -8.565  1.00 48.98      1AAA
ATOM    107  H   THR A  12      -0.048  -2.874  -8.419  1.00  0.00      1AAA
ATOM    108  CA  THR A  12      -0.642  -0.922  -7.822  1.00 48.98      1AAA
ATOM    109  CB  THR A  12      -1.333  -1.008  -6.445  1.00 51.10      1AAA
ATOM    110  OG1 THR A  12      -0.858  -2.153  -5.728  1.00 51.10      1AAA
ATOM    111  HG1 THR A  12      -1.281  -2.138  -4.880  1.00  0.00      1AAA
ATOM    112  CG2 THR A  12      -2.864  -0.986  -6.484  1.00 51.10      1AAA
ATOM    113  C   THR A  12       0.770  -0.581  -7.582  1.00 48.98      1AAA
ATOM    114  O   THR A  12       1.666  -1.434  -7.560  1.00 48.98      1AAA
ATOM    115  N   VAL A  13       0.968   0.684  -7.316  1.00 35.33      1AAA
ATOM    116  H   VAL A  13       0.211   1.339  -7.358  1.00  0.00      1AAA
ATOM    117  CA  VAL A  13       2.307   1.105  -7.075  1.00 35.33      1AAA
ATOM    118  CB  VAL A  13       2.404   2.638  -6.921  1.00 41.84      1AAA
ATOM    119  CG1 VAL A  13       1.528   3.212  -5.802  1.00 41.84      1AAA
ATOM    120  CG2 VAL A  13       3.864   3.087  -6.825  1.00 41.84      1AAA
ATOM    121  C   VAL A  13       2.867   0.321  -5.885  1.00 35.33      1AAA
ATOM    122  O   VAL A  13       4.005  -0.161  -5.908  1.00 35.33      1AAA
ATOM    123  N   GLU A  14       2.067   0.151  -4.847  1.00 33.20      1AAA
ATOM    124  H   GLU A  14       1.142   0.530  -4.836  1.00  0.00      1AAA
ATOM    125  CA  GLU A  14       2.616  -0.579  -3.725  1.00 33.20      1AAA
ATOM    126  CB  GLU A  14       1.572  -0.679  -2.614  1.00 65.94      1AAA
ATOM    127  CG  GLU A  14       2.122  -1.228  -1.292  1.00 65.94      1AAA
ATOM    128  CD  GLU A  14       0.989  -1.489  -0.319  1.00 65.94      1AAA
ATOM    129  OE1 GLU A  14       0.112  -0.639  -0.183  1.00 65.94      1AAA
ATOM    130  OE2 GLU A  14       0.989  -2.548   0.302  1.00 65.94      1AAA
ATOM    131  C   GLU A  14       3.033  -1.953  -4.178  1.00 33.20      1AAA
ATOM    132  O   GLU A  14       3.929  -2.552  -3.606  1.00 33.20      1AAA
ATOM    133  N   LEU A  15       2.394  -2.470  -5.210  1.00 25.75      1AAA
ATOM    134  H   LEU A  15       1.650  -1.978  -5.659  1.00  0.00      1AAA
ATOM    135  CA  LEU A  15       2.751  -3.817  -5.599  1.00 25.75      1AAA
ATOM    136  CB  LEU A  15       1.616  -4.478  -6.393  1.00 36.37      1AAA
ATOM    137  CG  LEU A  15       1.849  -5.950  -6.759  1.00 36.37      1AAA
ATOM    138  CD1 LEU A  15       2.048  -6.838  -5.528  1.00 36.37      1AAA
ATOM    139  CD2 LEU A  15       0.744  -6.478  -7.676  1.00 36.37      1AAA
ATOM    140  C   LEU A  15       4.021  -3.819  -6.343  1.00 25.75      1AAA
ATOM    141  O   LEU A  15       4.899  -4.618  -6.070  1.00 25.75      1AAA
ATOM    142  N   LEU A  16       4.106  -2.932  -7.317  1.00 38.78      1AAA
ATOM    143  H   LEU A  16       3.356  -2.300  -7.495  1.00  0.00      1AAA
ATOM    144  CA  LEU A  16       5.307  -2.866  -8.071  1.00 38.78      1AAA
ATOM    145  CB  LEU A  16       5.340  -1.709  -9.066  1.00 37.36      1AAA
ATOM    146  CG  LEU A  16       4.507  -1.890 -10.333  1.00 37.36      1AAA
ATOM    147  CD1 LEU A  16       5.037  -0.965 -11.419  1.00 37.36      1AAA
ATOM    148  CD2 LEU A  16       4.484  -3.323 -10.855  1.00 37.36      1AAA
ATOM    149  C   LEU A  16       6.434  -2.686  -7.109  1.00 38.78      1AAA
ATOM    150  O   LEU A  16       7.560  -3.062  -7.386  1.00 38.78      1AAA
ATOM    151  N   SER A  17       6.132  -2.134  -5.947  1.00 57.57      1AAA
ATOM    152  H   SER A  17       5.207  -1.805  -5.762  1.00  0.00      1AAA
ATOM    153  CA  SER A  17       7.160  -1.966  -4.937  1.00 57.57      1AAA
ATOM    154  CB  SER A  17       6.757  -1.065  -3.754  1.00 99.99      1AAA
ATOM    155  OG  SER A  17       6.321  -1.819  -2.619  1.00 99.99      1AAA
ATOM    156  HG  SER A  17       5.375  -1.848  -2.651  1.00  0.00      1AAA
ATOM    157  C   SER A  17       7.782  -3.296  -4.545  1.00 57.57      1AAA
ATOM    158  O   SER A  17       8.995  -3.425  -4.500  1.00 57.57      1AAA
ATOM    159  N   PHE A  18       6.931  -4.265  -4.230  1.00 45.74      1AAA
ATOM    160  H   PHE A  18       5.955  -4.048  -4.267  1.00  0.00      1AAA
ATOM    161  CA  PHE A  18       7.351  -5.591  -3.804  1.00 45.74      1AAA
ATOM    162  CB  PHE A  18       6.198  -6.568  -4.078  1.00 41.91      1AAA
ATOM    163  CG  PHE A  18       6.147  -7.771  -3.160  1.00 41.91      1AAA
ATOM    164  CD1 PHE A  18       6.612  -7.696  -1.827  1.00 41.91      1AAA
ATOM    165  CD2 PHE A  18       5.586  -8.962  -3.669  1.00 41.91      1AAA
ATOM    166  CE1 PHE A  18       6.513  -8.827  -0.994  1.00 41.91      1AAA
ATOM    167  CE2 PHE A  18       5.485 -10.092  -2.837  1.00 41.91      1AAA
ATOM    168  CZ  PHE A  18       5.951 -10.013  -1.508  1.00 41.91      1AAA
ATOM    169  C   PHE A  18       8.672  -6.105  -4.378  1.00 45.74      1AAA
ATOM    170  O   PHE A  18       9.367  -6.859  -3.709  1.00 45.74      1AAA
ATOM    171  N   LEU A  19       9.017  -5.700  -5.599  1.00 41.89      1AAA
ATOM    172  H   LEU A  19       8.431  -5.044  -6.075  1.00  0.00      1AAA
ATOM    173  CA  LEU A  19      10.281  -6.113  -6.211  1.00 41.89      1AAA
ATOM    174  CB  LEU A  19      10.116  -6.244  -7.726  1.00 28.19      1AAA
ATOM    175  CG  LEU A  19       9.247  -7.437  -8.117  1.00 28.19      1AAA
ATOM    176  CD1 LEU A  19       9.102  -7.571  -9.629  1.00 28.19      1AAA
ATOM    177  CD2 LEU A  19       9.784  -8.727  -7.513  1.00 28.19      1AAA
ATOM    178  C   LEU A  19      11.389  -5.122  -5.882  1.00 41.89      1AAA
ATOM    179  O   LEU A  19      11.191  -3.920  -5.970  1.00 41.89      1AAA
ATOM    180  N   PRO A  20      12.586  -5.602  -5.557  1.00 37.80      1AAA
ATOM    181  CD  PRO A  20      13.006  -6.996  -5.493  1.00 51.49      1AAA
ATOM    182  CA  PRO A  20      13.660  -4.661  -5.240  1.00 37.80      1AAA
ATOM    183  CB  PRO A  20      14.846  -5.583  -4.937  1.00 51.49      1AAA
ATOM    184  CG  PRO A  20      14.520  -6.906  -5.625  1.00 51.49      1AAA
ATOM    185  C   PRO A  20      13.901  -3.662  -6.379  1.00 37.80      1AAA
ATOM    186  O   PRO A  20      13.989  -4.056  -7.540  1.00 37.80      1AAA
ATOM    187  N   SER A  21      14.016  -2.378  -6.034  1.00 37.54      1AAA
ATOM    188  H   SER A  21      13.880  -2.142  -5.072  1.00  0.00      1AAA
ATOM    189  CA  SER A  21      14.241  -1.299  -6.999  1.00 37.54      1AAA
ATOM    190  CB  SER A  21      14.550  -0.005  -6.249  1.00 99.99      1AAA
ATOM    191  OG  SER A  21      13.493   0.274  -5.327  1.00 99.99      1AAA
ATOM    192  HG  SER A  21      13.744   1.054  -4.850  1.00  0.00      1AAA
ATOM    193  C   SER A  21      15.342  -1.614  -7.987  1.00 37.54      1AAA
ATOM    194  O   SER A  21      15.175  -1.477  -9.194  1.00 37.54      1AAA
ATOM    195  N   ASP A  22      16.476  -2.051  -7.479  1.00 67.87      1AAA
ATOM    196  H   ASP A  22      16.552  -2.213  -6.495  1.00  0.00      1AAA
ATOM    197  CA  ASP A  22      17.592  -2.372  -8.348  1.00 67.87      1AAA
ATOM    198  CB  ASP A  22      18.857  -2.684  -7.526  1.00 96.27      1AAA
ATOM    199  CG  ASP A  22      18.665  -3.771  -6.470  1.00 96.27      1AAA
ATOM    200  OD1 ASP A  22      17.790  -4.625  -6.617  1.00 96.27      1AAA
ATOM    201  OD2 ASP A  22      19.408  -3.754  -5.490  1.00 96.27      1AAA
ATOM    202  C   ASP A  22      17.293  -3.480  -9.356  1.00 67.87      1AAA
ATOM    203  O   ASP A  22      18.093  -3.741 -10.241  1.00 67.87      1AAA
ATOM    204  N   PHE A  23      16.147  -4.128  -9.241  1.00 36.41      1AAA
ATOM    205  H   PHE A  23      15.520  -3.865  -8.519  1.00  0.00      1AAA
ATOM    206  CA  PHE A  23      15.851  -5.220 -10.151  1.00 36.41      1AAA
ATOM    207  CB  PHE A  23      14.998  -6.261  -9.381  1.00 41.31      1AAA
ATOM    208  CG  PHE A  23      14.097  -7.129 -10.236  1.00 41.31      1AAA
ATOM    209  CD1 PHE A  23      12.828  -6.635 -10.617  1.00 41.31      1AAA
ATOM    210  CD2 PHE A  23      14.537  -8.405 -10.649  1.00 41.31      1AAA
ATOM    211  CE1 PHE A  23      12.005  -7.412 -11.454  1.00 41.31      1AAA
ATOM    212  CE2 PHE A  23      13.708  -9.188 -11.478  1.00 41.31      1AAA
ATOM    213  CZ  PHE A  23      12.456  -8.678 -11.881  1.00 41.31      1AAA
ATOM    214  C   PHE A  23      15.262  -4.813 -11.494  1.00 36.41      1AAA
ATOM    215  O   PHE A  23      15.193  -5.619 -12.413  1.00 36.41      1AAA
ATOM    216  N   PHE A  24      14.796  -3.589 -11.631  1.00 33.07      1AAA
ATOM    217  H   PHE A  24      14.881  -2.926 -10.887  1.00  0.00      1AAA
ATOM    218  CA  PHE A  24      14.265  -3.222 -12.929  1.00 33.07      1AAA
ATOM    219  CB  PHE A  24      13.251  -2.080 -12.753  1.00 44.42      1AAA
ATOM    220  CG  PHE A  24      12.133  -2.526 -11.833  1.00 44.42      1AAA
ATOM    221  CD1 PHE A  24      12.232  -2.283 -10.444  1.00 44.42      1AAA
ATOM    222  CD2 PHE A  24      11.013  -3.192 -12.376  1.00 44.42      1AAA
ATOM    223  CE1 PHE A  24      11.208  -2.726  -9.585  1.00 44.42      1AAA
ATOM    224  CE2 PHE A  24       9.984  -3.632 -11.520  1.00 44.42      1AAA
ATOM    225  CZ  PHE A  24      10.095  -3.398 -10.133  1.00 44.42      1AAA
ATOM    226  C   PHE A  24      15.381  -2.868 -13.880  1.00 33.07      1AAA
ATOM    227  O   PHE A  24      16.376  -2.310 -13.470  1.00 33.07      1AAA
ATOM    228  N   PRO A  25      15.244  -3.173 -15.167  1.00 32.79      1AAA
ATOM    229  CD  PRO A  25      14.223  -3.974 -15.825  1.00 48.24      1AAA
ATOM    230  CA  PRO A  25      16.365  -2.809 -16.037  1.00 32.79      1AAA
ATOM    231  CB  PRO A  25      16.132  -3.711 -17.260  1.00 48.24      1AAA
ATOM    232  CG  PRO A  25      15.027  -4.708 -16.888  1.00 48.24      1AAA
ATOM    233  C   PRO A  25      16.402  -1.340 -16.432  1.00 32.79      1AAA
ATOM    234  O   PRO A  25      15.467  -0.594 -16.139  1.00 32.79      1AAA
ATOM    235  N   SER A  26      17.494  -0.944 -17.089  1.00 42.06      1AAA
ATOM    236  H   SER A  26      18.171  -1.644 -17.318  1.00  0.00      1AAA
ATOM    237  CA  SER A  26      17.742   0.442 -17.533  1.00 42.06      1AAA
ATOM    238  CB  SER A  26      19.130   0.544 -18.176  1.00 96.15      1AAA
ATOM    239  OG  SER A  26      19.487   1.914 -18.399  1.00 96.15      1AAA
ATOM    240  HG  SER A  26      20.322   1.903 -18.848  1.00  0.00      1AAA
ATOM    241  C   SER A  26      16.717   1.152 -18.376  1.00 42.06      1AAA
ATOM    242  O   SER A  26      16.151   0.548 -19.287  1.00 42.06      1AAA
ATOM    243  N   VAL A  27      16.543   2.454 -18.143  1.00 35.92      1AAA
ATOM    244  H   VAL A  27      17.057   2.887 -17.404  1.00  0.00      1AAA
ATOM    245  CA  VAL A  27      15.581   3.173 -18.965  1.00 35.92      1AAA
ATOM    246  CB  VAL A  27      15.550   4.683 -18.719  1.00 51.87      1AAA
ATOM    247  CG1 VAL A  27      14.216   5.205 -19.247  1.00 51.87      1AAA
ATOM    248  CG2 VAL A  27      15.726   5.073 -17.249  1.00 51.87      1AAA
ATOM    249  C   VAL A  27      15.938   2.844 -20.391  1.00 35.92      1AAA
ATOM    250  O   VAL A  27      15.077   2.418 -21.171  1.00 35.92      1AAA
ATOM    251  N   ARG A  28      17.216   3.027 -20.723  1.00 42.14      1AAA
ATOM    252  H   ARG A  28      17.852   3.374 -20.034  1.00  0.00      1AAA
ATOM    253  CA  ARG A  28      17.675   2.727 -22.070  1.00 42.14      1AAA
ATOM    254  CB  ARG A  28      19.209   2.749 -22.071  1.00 99.99      1AAA
ATOM    255  CG  ARG A  28      19.914   2.879 -23.424  1.00 99.99      1AAA
ATOM    256  CD  ARG A  28      19.478   4.091 -24.255  1.00 99.99      1AAA
ATOM    257  NE  ARG A  28      18.416   3.719 -25.187  1.00 99.99      1AAA
ATOM    258  HE  ARG A  28      18.417   2.795 -25.575  1.00  0.00      1AAA
ATOM    259  CZ  ARG A  28      17.488   4.595 -25.617  1.00 99.99      1AAA
ATOM    260  NH1 ARG A  28      17.444   5.841 -25.151  1.00 99.99      1AAA
ATOM    261 HH11 ARG A  28      16.749   6.479 -25.485  1.00  0.00      1AAA
ATOM    262 HH12 ARG A  28      18.104   6.145 -24.465  1.00  0.00      1AAA
ATOM    263  NH2 ARG A  28      16.608   4.195 -26.529  1.00 99.99      1AAA
ATOM    264 HH21 ARG A  28      15.902   4.815 -26.870  1.00  0.00      1AAA
ATOM    265 HH22 ARG A  28      16.661   3.257 -26.879  1.00  0.00      1AAA
ATOM    266  C   ARG A  28      17.034   1.408 -22.411  1.00 42.14      1AAA
ATOM    267  O   ARG A  28      16.015   1.365 -23.112  1.00 42.14      1AAA
ATOM    268  N   ASP A  29      17.611   0.341 -21.870  1.00 29.27      1AAA
ATOM    269  H   ASP A  29      18.441   0.440 -21.322  1.00  0.00      1AAA
ATOM    270  CA  ASP A  29      17.107  -1.000 -22.091  1.00 29.27      1AAA
ATOM    271  CB  ASP A  29      17.396  -1.957 -20.922  1.00 99.99      1AAA
ATOM    272  CG  ASP A  29      18.873  -2.099 -20.589  1.00 99.99      1AAA
ATOM    273  OD1 ASP A  29      19.723  -1.760 -21.412  1.00 99.99      1AAA
ATOM    274  OD2 ASP A  29      19.167  -2.557 -19.485  1.00 99.99      1AAA
ATOM    275  C   ASP A  29      15.603  -0.975 -22.377  1.00 29.27      1AAA
ATOM    276  O   ASP A  29      15.166  -1.192 -23.502  1.00 29.27      1AAA
ATOM    277  N   LEU A  30      14.814  -0.682 -21.359  1.00 27.53      1AAA
ATOM    278  H   LEU A  30      15.211  -0.574 -20.452  1.00  0.00      1AAA
ATOM    279  CA  LEU A  30      13.377  -0.631 -21.510  1.00 27.53      1AAA
ATOM    280  CB  LEU A  30      12.654   0.034 -20.337  1.00 40.94      1AAA
ATOM    281  CG  LEU A  30      12.191  -0.919 -19.231  1.00 40.94      1AAA
ATOM    282  CD1 LEU A  30      11.582  -2.216 -19.767  1.00 40.94      1AAA
ATOM    283  CD2 LEU A  30      13.287  -1.187 -18.219  1.00 40.94      1AAA
ATOM    284  C   LEU A  30      13.008   0.077 -22.801  1.00 27.53      1AAA
ATOM    285  O   LEU A  30      12.312  -0.472 -23.664  1.00 27.53      1AAA
ATOM    286  N   LEU A  31      13.494   1.302 -22.932  1.00 31.49      1AAA
ATOM    287  H   LEU A  31      13.784   1.727 -22.094  1.00  0.00      1AAA
ATOM    288  CA  LEU A  31      13.216   2.082 -24.112  1.00 31.49      1AAA
ATOM    289  CB  LEU A  31      13.957   3.422 -24.158  1.00 38.52      1AAA
ATOM    290  CG  LEU A  31      13.474   4.464 -23.154  1.00 38.52      1AAA
ATOM    291  CD1 LEU A  31      14.419   5.663 -23.125  1.00 38.52      1AAA
ATOM    292  CD2 LEU A  31      12.025   4.885 -23.407  1.00 38.52      1AAA
ATOM    293  C   LEU A  31      13.542   1.280 -25.327  1.00 31.49      1AAA
ATOM    294  O   LEU A  31      12.663   0.986 -26.140  1.00 31.49      1AAA
ATOM    295  N   ASP A  32      14.804   0.906 -25.454  1.00 44.55      1AAA
ATOM    296  H   ASP A  32      15.512   1.252 -24.849  1.00  0.00      1AAA
ATOM    297  CA  ASP A  32      15.205   0.107 -26.589  1.00 44.55      1AAA
ATOM    298  CB  ASP A  32      16.625  -0.442 -26.441  1.00 99.99      1AAA
ATOM    299  CG  ASP A  32      17.636   0.680 -26.366  1.00 99.99      1AAA
ATOM    300  OD1 ASP A  32      17.650   1.534 -27.252  1.00 99.99      1AAA
ATOM    301  OD2 ASP A  32      18.412   0.691 -25.415  1.00 99.99      1AAA
ATOM    302  C   ASP A  32      14.247  -1.065 -26.824  1.00 44.55      1AAA
ATOM    303  O   ASP A  32      13.856  -1.330 -27.957  1.00 44.55      1AAA
ATOM    304  N   THR A  33      13.829  -1.751 -25.768  1.00 37.94      1AAA
ATOM    305  H   THR A  33      13.976  -1.404 -24.849  1.00  0.00      1AAA
ATOM    306  CA  THR A  33      12.965  -2.896 -25.982  1.00 37.94      1AAA
ATOM    307  CB  THR A  33      12.877  -3.719 -24.689  1.00 41.92      1AAA
ATOM    308  OG1 THR A  33      14.188  -3.932 -24.160  1.00 41.92      1AAA
ATOM    309  HG1 THR A  33      14.079  -4.359 -23.321  1.00  0.00      1AAA
ATOM    310  CG2 THR A  33      12.162  -5.062 -24.876  1.00 41.92      1AAA
ATOM    311  C   THR A  33      11.603  -2.522 -26.480  1.00 37.94      1AAA
ATOM    312  O   THR A  33      11.018  -3.240 -27.296  1.00 37.94      1AAA
ATOM    313  N   ALA A  34      11.079  -1.409 -25.991  1.00 28.35      1AAA
ATOM    314  H   ALA A  34      11.616  -0.816 -25.395  1.00  0.00      1AAA
ATOM    315  CA  ALA A  34       9.772  -1.006 -26.461  1.00 28.35      1AAA
ATOM    316  CB  ALA A  34       9.318   0.300 -25.809  1.00 29.20      1AAA
ATOM    317  C   ALA A  34       9.916  -0.779 -27.955  1.00 28.35      1AAA
ATOM    318  O   ALA A  34       9.112  -1.277 -28.746  1.00 28.35      1AAA
ATOM    319  N   SER A  35      10.951  -0.046 -28.351  1.00 34.83      1AAA
ATOM    320  H   SER A  35      11.591   0.312 -27.672  1.00  0.00      1AAA
ATOM    321  CA  SER A  35      11.155   0.208 -29.773  1.00 34.83      1AAA
ATOM    322  CB  SER A  35      12.337   1.158 -29.978  1.00 77.32      1AAA
ATOM    323  OG  SER A  35      12.355   1.639 -31.326  1.00 77.32      1AAA
ATOM    324  HG  SER A  35      13.267   1.681 -31.584  1.00  0.00      1AAA
ATOM    325  C   SER A  35      11.381  -1.130 -30.482  1.00 34.83      1AAA
ATOM    326  O   SER A  35      10.901  -1.368 -31.596  1.00 34.83      1AAA
ATOM    327  N   ALA A  36      12.091  -2.012 -29.789  1.00 35.86      1AAA
ATOM    328  H   ALA A  36      12.300  -1.792 -28.841  1.00  0.00      1AAA
ATOM    329  CA  ALA A  36      12.438  -3.330 -30.306  1.00 35.86      1AAA
ATOM    330  CB  ALA A  36      13.262  -4.174 -29.331  1.00 74.09      1AAA
ATOM    331  C   ALA A  36      11.246  -4.107 -30.759  1.00 35.86      1AAA
ATOM    332  O   ALA A  36      11.238  -4.664 -31.848  1.00 35.86      1AAA
ATOM    333  N   LEU A  37      10.235  -4.146 -29.912  1.00 37.48      1AAA
ATOM    334  H   LEU A  37      10.288  -3.650 -29.047  1.00  0.00      1AAA
ATOM    335  CA  LEU A  37       9.065  -4.910 -30.248  1.00 37.48      1AAA
ATOM    336  CB  LEU A  37       8.953  -6.114 -29.301  1.00 17.66      1AAA
ATOM    337  CG  LEU A  37      10.232  -6.910 -29.018  1.00 17.66      1AAA
ATOM    338  CD1 LEU A  37      10.092  -7.744 -27.743  1.00 17.66      1AAA
ATOM    339  CD2 LEU A  37      10.679  -7.752 -30.214  1.00 17.66      1AAA
ATOM    340  C   LEU A  37       7.722  -4.182 -30.184  1.00 37.48      1AAA
ATOM    341  O   LEU A  37       6.690  -4.822 -29.966  1.00 37.48      1AAA
ATOM    342  N   TYR A  38       7.702  -2.864 -30.368  1.00 51.95      1AAA
ATOM    343  H   TYR A  38       8.571  -2.377 -30.453  1.00  0.00      1AAA
ATOM    344  CA  TYR A  38       6.422  -2.159 -30.325  1.00 51.95      1AAA
ATOM    345  CB  TYR A  38       5.950  -1.812 -28.890  1.00 32.53      1AAA
ATOM    346  CG  TYR A  38       5.749  -3.025 -28.014  1.00 32.53      1AAA
ATOM    347  CD1 TYR A  38       4.588  -3.805 -28.187  1.00 32.53      1AAA
ATOM    348  CE1 TYR A  38       4.474  -5.012 -27.480  1.00 32.53      1AAA
ATOM    349  CD2 TYR A  38       6.749  -3.365 -27.079  1.00 32.53      1AAA
ATOM    350  CE2 TYR A  38       6.629  -4.569 -26.366  1.00 32.53      1AAA
ATOM    351  CZ  TYR A  38       5.507  -5.389 -26.600  1.00 32.53      1AAA
ATOM    352  OH  TYR A  38       5.407  -6.602 -25.952  1.00 32.53      1AAA
ATOM    353  HH  TYR A  38       6.103  -6.698 -25.313  1.00  0.00      1AAA
ATOM    354  C   TYR A  38       6.399  -0.849 -31.076  1.00 51.95      1AAA
ATOM    355  O   TYR A  38       5.331  -0.250 -31.226  1.00 51.95      1AAA
ATOM    356  N   ARG A  39       7.571  -0.405 -31.534  1.00 44.23      1AAA
ATOM    357  H   ARG A  39       8.403  -0.914 -31.314  1.00  0.00      1AAA
ATOM    358  CA  ARG A  39       7.697   0.840 -32.293  1.00 44.23      1AAA
ATOM    359  CB  ARG A  39       8.959   0.838 -33.165  1.00 99.99      1AAA
ATOM    360  CG  ARG A  39       9.267   2.233 -33.703  1.00 99.99      1AAA
ATOM    361  CD  ARG A  39      10.386   2.305 -34.744  1.00 99.99      1AAA
ATOM    362  NE  ARG A  39      10.741   3.700 -35.017  1.00 99.99      1AAA
ATOM    363  HE  ARG A  39      11.488   4.116 -34.499  1.00  0.00      1AAA
ATOM    364  CZ  ARG A  39      10.021   4.479 -35.858  1.00 99.99      1AAA
ATOM    365  NH1 ARG A  39       9.020   3.982 -36.583  1.00 99.99      1AAA
ATOM    366 HH11 ARG A  39       8.485   4.584 -37.175  1.00  0.00      1AAA
ATOM    367 HH12 ARG A  39       8.794   3.008 -36.535  1.00  0.00      1AAA
ATOM    368  NH2 ARG A  39      10.318   5.773 -35.956  1.00 99.99      1AAA
ATOM    369 HH21 ARG A  39       9.772   6.379 -36.536  1.00  0.00      1AAA
ATOM    370 HH22 ARG A  39      11.081   6.164 -35.444  1.00  0.00      1AAA
ATOM    371  C   ARG A  39       6.424   0.961 -33.113  1.00 44.23      1AAA
ATOM    372  O   ARG A  39       5.508   1.731 -32.797  1.00 44.23      1AAA
ATOM    373  N   GLU A  40       6.379   0.148 -34.156  1.00 51.81      1AAA
ATOM    374  H   GLU A  40       7.169  -0.431 -34.349  1.00  0.00      1AAA
ATOM    375  CA  GLU A  40       5.239   0.053 -35.054  1.00 51.81      1AAA
ATOM    376  CB  GLU A  40       5.116  -1.360 -35.635  1.00 99.99      1AAA
ATOM    377  CG  GLU A  40       6.285  -1.755 -36.545  1.00 99.99      1AAA
ATOM    378  CD  GLU A  40       6.336  -0.848 -37.762  1.00 99.99      1AAA
ATOM    379  OE1 GLU A  40       5.492  -1.000 -38.644  1.00 99.99      1AAA
ATOM    380  OE2 GLU A  40       7.220   0.007 -37.821  1.00 99.99      1AAA
ATOM    381  C   GLU A  40       3.954   0.508 -34.391  1.00 51.81      1AAA
ATOM    382  O   GLU A  40       3.384   1.538 -34.711  1.00 51.81      1AAA
ATOM    383  N   ALA A  41       3.506  -0.317 -33.461  1.00 45.68      1AAA
ATOM    384  H   ALA A  41       4.070  -1.107 -33.224  1.00  0.00      1AAA
ATOM    385  CA  ALA A  41       2.284  -0.089 -32.726  1.00 45.68      1AAA
ATOM    386  CB  ALA A  41       2.052  -1.199 -31.699  1.00 96.20      1AAA
ATOM    387  C   ALA A  41       2.272   1.243 -32.049  1.00 45.68      1AAA
ATOM    388  O   ALA A  41       1.352   2.027 -32.237  1.00 45.68      1AAA
ATOM    389  N   LEU A  42       3.282   1.477 -31.224  1.00 31.82      1AAA
ATOM    390  H   LEU A  42       3.872   0.723 -30.979  1.00  0.00      1AAA
ATOM    391  CA  LEU A  42       3.358   2.715 -30.502  1.00 31.82      1AAA
ATOM    392  CB  LEU A  42       4.697   2.861 -29.780  1.00 24.83      1AAA
ATOM    393  CG  LEU A  42       4.933   1.806 -28.699  1.00 24.83      1AAA
ATOM    394  CD1 LEU A  42       6.373   1.842 -28.197  1.00 24.83      1AAA
ATOM    395  CD2 LEU A  42       3.924   1.892 -27.555  1.00 24.83      1AAA
ATOM    396  C   LEU A  42       3.165   3.830 -31.481  1.00 31.82      1AAA
ATOM    397  O   LEU A  42       2.353   4.729 -31.253  1.00 31.82      1AAA
ATOM    398  N   GLU A  43       3.878   3.762 -32.593  1.00 53.72      1AAA
ATOM    399  H   GLU A  43       4.203   2.875 -32.873  1.00  0.00      1AAA
ATOM    400  CA  GLU A  43       3.754   4.794 -33.601  1.00 53.72      1AAA
ATOM    401  CB  GLU A  43       4.707   4.581 -34.785  1.00 65.04      1AAA
ATOM    402  CG  GLU A  43       6.174   4.270 -34.493  1.00 65.04      1AAA
ATOM    403  CD  GLU A  43       6.914   5.481 -33.978  1.00 65.04      1AAA
ATOM    404  OE1 GLU A  43       7.525   6.176 -34.787  1.00 65.04      1AAA
ATOM    405  OE2 GLU A  43       6.892   5.712 -32.773  1.00 65.04      1AAA
ATOM    406  C   GLU A  43       2.344   4.815 -34.217  1.00 53.72      1AAA
ATOM    407  O   GLU A  43       1.815   5.883 -34.504  1.00 53.72      1AAA
ATOM    408  N   SER A  44       1.747   3.632 -34.392  1.00 45.05      1AAA
ATOM    409  H   SER A  44       2.219   2.832 -34.032  1.00  0.00      1AAA
ATOM    410  CA  SER A  44       0.409   3.449 -34.981  1.00 45.05      1AAA
ATOM    411  CB  SER A  44      -0.131   2.012 -34.774  1.00 62.04      1AAA
ATOM    412  OG  SER A  44      -0.923   1.927 -33.582  1.00 62.04      1AAA
ATOM    413  HG  SER A  44      -1.342   1.076 -33.586  1.00  0.00      1AAA
ATOM    414  C   SER A  44      -0.647   4.490 -34.675  1.00 45.05      1AAA
ATOM    415  O   SER A  44      -0.613   5.150 -33.656  1.00 45.05      1AAA
ATOM    416  N   PRO A  45      -1.638   4.610 -35.543  1.00 42.83      1AAA
ATOM    417  CD  PRO A  45      -1.735   4.044 -36.895  1.00 53.06      1AAA
ATOM    418  CA  PRO A  45      -2.669   5.583 -35.295  1.00 42.83      1AAA
ATOM    419  CB  PRO A  45      -3.107   5.979 -36.707  1.00 53.06      1AAA
ATOM    420  CG  PRO A  45      -2.956   4.702 -37.524  1.00 53.06      1AAA
ATOM    421  C   PRO A  45      -3.798   5.057 -34.451  1.00 42.83      1AAA
ATOM    422  O   PRO A  45      -4.743   5.804 -34.194  1.00 42.83      1AAA
ATOM    423  N   GLU A  46      -3.790   3.790 -34.050  1.00 33.27      1AAA
ATOM    424  H   GLU A  46      -3.072   3.144 -34.311  1.00  0.00      1AAA
ATOM    425  CA  GLU A  46      -4.886   3.397 -33.169  1.00 33.27      1AAA
ATOM    426  CB  GLU A  46      -5.780   2.304 -33.772  1.00 99.73      1AAA
ATOM    427  CG  GLU A  46      -6.206   2.451 -35.241  1.00 99.73      1AAA
ATOM    428  CD  GLU A  46      -5.132   1.988 -36.221  1.00 99.73      1AAA
ATOM    429  OE1 GLU A  46      -4.152   1.361 -35.811  1.00 99.73      1AAA
ATOM    430  OE2 GLU A  46      -5.290   2.255 -37.410  1.00 99.73      1AAA
ATOM    431  C   GLU A  46      -4.334   2.873 -31.919  1.00 33.27      1AAA
ATOM    432  O   GLU A  46      -3.469   2.011 -31.940  1.00 33.27      1AAA
ATOM    433  N   HIS A  47      -4.819   3.421 -30.816  1.00 48.76      1AAA
ATOM    434  H   HIS A  47      -5.480   4.166 -30.904  1.00  0.00      1AAA
ATOM    435  CA  HIS A  47      -4.392   2.949 -29.527  1.00 48.76      1AAA
ATOM    436  CB  HIS A  47      -5.282   3.463 -28.385  1.00 63.03      1AAA
ATOM    437  CG  HIS A  47      -6.672   3.833 -28.860  1.00 63.03      1AAA
ATOM    438  ND1 HIS A  47      -7.016   5.090 -29.189  1.00 63.03      1AAA
ATOM    439  HD1 HIS A  47      -6.439   5.883 -29.141  1.00  0.00      1AAA
ATOM    440  CD2 HIS A  47      -7.778   3.000 -29.057  1.00 63.03      1AAA
ATOM    441  NE2 HIS A  47      -8.793   3.774 -29.513  1.00 63.03      1AAA
ATOM    442  CE1 HIS A  47      -8.325   5.060 -29.595  1.00 63.03      1AAA
ATOM    443  C   HIS A  47      -4.622   1.474 -29.697  1.00 48.76      1AAA
ATOM    444  O   HIS A  47      -5.668   1.072 -30.189  1.00 48.76      1AAA
ATOM    445  N   CYS A  48      -3.641   0.670 -29.338  1.00 46.85      1AAA
ATOM    446  H   CYS A  48      -2.816   1.035 -28.913  1.00  0.00      1AAA
ATOM    447  CA  CYS A  48      -3.812  -0.747 -29.483  1.00 46.85      1AAA
ATOM    448  CB  CYS A  48      -2.541  -1.398 -30.027  1.00 68.68      1AAA
ATOM    449  SG  CYS A  48      -1.977  -0.677 -31.589  1.00 68.68      1AAA
ATOM    450  C   CYS A  48      -4.221  -1.339 -28.176  1.00 46.85      1AAA
ATOM    451  O   CYS A  48      -4.583  -2.512 -28.111  1.00 46.85      1AAA
ATOM    452  N   SER A  49      -4.180  -0.523 -27.130  1.00 59.78      1AAA
ATOM    453  H   SER A  49      -3.894   0.429 -27.223  1.00  0.00      1AAA
ATOM    454  CA  SER A  49      -4.561  -0.988 -25.812  1.00 59.78      1AAA
ATOM    455  CB  SER A  49      -3.880  -2.334 -25.413  1.00 37.47      1AAA
ATOM    456  OG  SER A  49      -2.454  -2.238 -25.468  1.00 37.47      1AAA
ATOM    457  HG  SER A  49      -2.118  -3.088 -25.212  1.00  0.00      1AAA
ATOM    458  C   SER A  49      -4.164  -0.022 -24.728  1.00 59.78      1AAA
ATOM    459  O   SER A  49      -3.198   0.726 -24.858  1.00 59.78      1AAA
ATOM    460  N   PRO A  50      -4.861  -0.088 -23.603  1.00 48.38      1AAA
ATOM    461  CD  PRO A  50      -6.048  -0.913 -23.352  1.00 47.61      1AAA
ATOM    462  CA  PRO A  50      -4.610   0.766 -22.453  1.00 48.38      1AAA
ATOM    463  CB  PRO A  50      -5.513   0.209 -21.342  1.00 47.61      1AAA
ATOM    464  CG  PRO A  50      -6.041  -1.127 -21.848  1.00 47.61      1AAA
ATOM    465  C   PRO A  50      -3.127   0.704 -22.194  1.00 48.38      1AAA
ATOM    466  O   PRO A  50      -2.496   1.715 -21.869  1.00 48.38      1AAA
ATOM    467  N   HIS A  51      -2.579  -0.494 -22.338  1.00 35.12      1AAA
ATOM    468  H   HIS A  51      -3.145  -1.279 -22.586  1.00  0.00      1AAA
ATOM    469  CA  HIS A  51      -1.162  -0.646 -22.149  1.00 35.12      1AAA
ATOM    470  CB  HIS A  51      -0.738  -2.105 -22.255  1.00 30.41      1AAA
ATOM    471  CG  HIS A  51      -1.115  -2.810 -20.978  1.00 30.41      1AAA
ATOM    472  ND1 HIS A  51      -0.338  -2.807 -19.882  1.00 30.41      1AAA
ATOM    473  HD1 HIS A  51       0.537  -2.376 -19.792  1.00  0.00      1AAA
ATOM    474  CD2 HIS A  51      -2.281  -3.531 -20.711  1.00 30.41      1AAA
ATOM    475  NE2 HIS A  51      -2.195  -3.963 -19.431  1.00 30.41      1AAA
ATOM    476  CE1 HIS A  51      -1.003  -3.519 -18.919  1.00 30.41      1AAA
ATOM    477  C   HIS A  51      -0.484   0.230 -23.161  1.00 35.12      1AAA
ATOM    478  O   HIS A  51       0.206   1.177 -22.799  1.00 35.12      1AAA
ATOM    479  N   HIS A  52      -0.678  -0.059 -24.437  1.00 47.99      1AAA
ATOM    480  H   HIS A  52      -1.260  -0.827 -24.699  1.00  0.00      1AAA
ATOM    481  CA  HIS A  52      -0.041   0.767 -25.437  1.00 47.99      1AAA
ATOM    482  CB  HIS A  52      -0.568   0.475 -26.839  1.00 35.79      1AAA
ATOM    483  CG  HIS A  52       0.125  -0.748 -27.389  1.00 35.79      1AAA
ATOM    484  ND1 HIS A  52      -0.447  -1.961 -27.475  1.00 35.79      1AAA
ATOM    485  HD1 HIS A  52      -1.357  -2.195 -27.196  1.00  0.00      1AAA
ATOM    486  CD2 HIS A  52       1.427  -0.829 -27.890  1.00 35.79      1AAA
ATOM    487  NE2 HIS A  52       1.633  -2.110 -28.282  1.00 35.79      1AAA
ATOM    488  CE1 HIS A  52       0.481  -2.806 -28.028  1.00 35.79      1AAA
ATOM    489  C   HIS A  52      -0.171   2.225 -25.046  1.00 47.99      1AAA
ATOM    490  O   HIS A  52       0.835   2.876 -24.752  1.00 47.99      1AAA
ATOM    491  N   THR A  53      -1.398   2.728 -24.993  1.00 31.95      1AAA
ATOM    492  H   THR A  53      -2.177   2.204 -25.325  1.00  0.00      1AAA
ATOM    493  CA  THR A  53      -1.603   4.115 -24.621  1.00 31.95      1AAA
ATOM    494  CB  THR A  53      -3.087   4.357 -24.320  1.00 35.56      1AAA
ATOM    495  OG1 THR A  53      -3.890   3.771 -25.349  1.00 35.56      1AAA
ATOM    496  HG1 THR A  53      -4.621   4.359 -25.494  1.00  0.00      1AAA
ATOM    497  CG2 THR A  53      -3.423   5.843 -24.149  1.00 35.56      1AAA
ATOM    498  C   THR A  53      -0.725   4.549 -23.460  1.00 31.95      1AAA
ATOM    499  O   THR A  53       0.089   5.458 -23.605  1.00 31.95      1AAA
ATOM    500  N   ALA A  54      -0.877   3.923 -22.302  1.00 28.30      1AAA
ATOM    501  H   ALA A  54      -1.586   3.236 -22.213  1.00  0.00      1AAA
ATOM    502  CA  ALA A  54      -0.031   4.313 -21.175  1.00 28.30      1AAA
ATOM    503  CB  ALA A  54      -0.231   3.370 -19.989  1.00 18.88      1AAA
ATOM    504  C   ALA A  54       1.439   4.340 -21.588  1.00 28.30      1AAA
ATOM    505  O   ALA A  54       2.106   5.374 -21.507  1.00 28.30      1AAA
ATOM    506  N   LEU A  55       1.929   3.189 -22.037  1.00 21.38      1AAA
ATOM    507  H   LEU A  55       1.342   2.387 -21.994  1.00  0.00      1AAA
ATOM    508  CA  LEU A  55       3.312   3.049 -22.434  1.00 21.38      1AAA
ATOM    509  CB  LEU A  55       3.506   1.707 -23.148  1.00 31.38      1AAA
ATOM    510  CG  LEU A  55       4.964   1.351 -23.438  1.00 31.38      1AAA
ATOM    511  CD1 LEU A  55       5.770   1.215 -22.149  1.00 31.38      1AAA
ATOM    512  CD2 LEU A  55       5.086   0.113 -24.326  1.00 31.38      1AAA
ATOM    513  C   LEU A  55       3.757   4.190 -23.293  1.00 21.38      1AAA
ATOM    514  O   LEU A  55       4.821   4.759 -23.059  1.00 21.38      1AAA
ATOM    515  N   ARG A  56       2.943   4.505 -24.298  1.00 29.84      1AAA
ATOM    516  H   ARG A  56       2.032   4.116 -24.282  1.00  0.00      1AAA
ATOM    517  CA  ARG A  56       3.236   5.591 -25.230  1.00 29.84      1AAA
ATOM    518  CB  ARG A  56       2.061   5.828 -26.177  1.00 70.05      1AAA
ATOM    519  CG  ARG A  56       2.268   5.192 -27.541  1.00 70.05      1AAA
ATOM    520  CD  ARG A  56       1.104   5.463 -28.487  1.00 70.05      1AAA
ATOM    521  NE  ARG A  56       0.016   4.533 -28.226  1.00 70.05      1AAA
ATOM    522  HE  ARG A  56      -0.355   4.450 -27.301  1.00  0.00      1AAA
ATOM    523  CZ  ARG A  56      -0.494   3.789 -29.225  1.00 70.05      1AAA
ATOM    524  NH1 ARG A  56      -0.112   3.927 -30.491  1.00 70.05      1AAA
ATOM    525 HH11 ARG A  56      -0.504   3.353 -31.212  1.00  0.00      1AAA
ATOM    526 HH12 ARG A  56       0.583   4.604 -30.740  1.00  0.00      1AAA
ATOM    527  NH2 ARG A  56      -1.409   2.886 -28.933  1.00 70.05      1AAA
ATOM    528 HH21 ARG A  56      -1.786   2.311 -29.660  1.00  0.00      1AAA
ATOM    529 HH22 ARG A  56      -1.727   2.789 -27.990  1.00  0.00      1AAA
ATOM    530  C   ARG A  56       3.512   6.819 -24.404  1.00 29.84      1AAA
ATOM    531  O   ARG A  56       4.647   7.285 -24.305  1.00 29.84      1AAA
ATOM    532  N   GLN A  57       2.454   7.322 -23.791  1.00 47.78      1AAA
ATOM    533  H   GLN A  57       1.574   6.857 -23.881  1.00  0.00      1AAA
ATOM    534  CA  GLN A  57       2.558   8.498 -22.961  1.00 47.78      1AAA
ATOM    535  CB  GLN A  57       1.289   8.690 -22.121  1.00 57.82      1AAA
ATOM    536  CG  GLN A  57      -0.026   8.775 -22.908  1.00 57.82      1AAA
ATOM    537  CD  GLN A  57      -0.058  10.008 -23.792  1.00 57.82      1AAA
ATOM    538  OE1 GLN A  57       0.481  11.058 -23.467  1.00 57.82      1AAA
ATOM    539  NE2 GLN A  57      -0.732   9.822 -24.939  1.00 57.82      1AAA
ATOM    540 HE21 GLN A  57      -1.142   8.937 -25.159  1.00  0.00      1AAA
ATOM    541 HE22 GLN A  57      -0.833  10.574 -25.590  1.00  0.00      1AAA
ATOM    542  C   GLN A  57       3.783   8.388 -22.041  1.00 47.78      1AAA
ATOM    543  O   GLN A  57       4.597   9.295 -22.017  1.00 47.78      1AAA
ATOM    544  N   ALA A  58       3.963   7.280 -21.327  1.00 28.93      1AAA
ATOM    545  H   ALA A  58       3.460   6.475 -21.592  1.00  0.00      1AAA
ATOM    546  CA  ALA A  58       5.136   7.156 -20.444  1.00 28.93      1AAA
ATOM    547  CB  ALA A  58       5.177   5.762 -19.823  1.00 24.73      1AAA
ATOM    548  C   ALA A  58       6.467   7.411 -21.178  1.00 28.93      1AAA
ATOM    549  O   ALA A  58       7.328   8.128 -20.695  1.00 28.93      1AAA
ATOM    550  N   ILE A  59       6.645   6.806 -22.336  1.00 25.64      1AAA
ATOM    551  H   ILE A  59       5.894   6.279 -22.727  1.00  0.00      1AAA
ATOM    552  CA  ILE A  59       7.843   7.042 -23.090  1.00 25.64      1AAA
ATOM    553  CB  ILE A  59       7.795   6.295 -24.428  1.00 22.31      1AAA
ATOM    554  CG2 ILE A  59       8.976   6.670 -25.332  1.00 22.31      1AAA
ATOM    555  CG1 ILE A  59       7.819   4.798 -24.116  1.00 22.31      1AAA
ATOM    556  CD  ILE A  59       7.352   3.924 -25.275  1.00  0.00      1AAA
ATOM    557  C   ILE A  59       7.961   8.551 -23.240  1.00 25.64      1AAA
ATOM    558  O   ILE A  59       9.009   9.149 -23.036  1.00 25.64      1AAA
ATOM    559  N   LEU A  60       6.874   9.185 -23.612  1.00 38.79      1AAA
ATOM    560  H   LEU A  60       6.012   8.689 -23.720  1.00  0.00      1AAA
ATOM    561  CA  LEU A  60       6.946  10.613 -23.794  1.00 38.79      1AAA
ATOM    562  CB  LEU A  60       5.678  11.102 -24.495  1.00 51.41      1AAA
ATOM    563  CG  LEU A  60       5.430  10.361 -25.811  1.00 51.41      1AAA
ATOM    564  CD1 LEU A  60       3.986  10.503 -26.281  1.00 51.41      1AAA
ATOM    565  CD2 LEU A  60       6.446  10.749 -26.886  1.00 51.41      1AAA
ATOM    566  C   LEU A  60       7.238  11.441 -22.542  1.00 38.79      1AAA
ATOM    567  O   LEU A  60       7.922  12.461 -22.651  1.00 38.79      1AAA
ATOM    568  N   CYS A  61       6.736  11.038 -21.371  1.00 54.17      1AAA
ATOM    569  H   CYS A  61       6.233  10.176 -21.324  1.00  0.00      1AAA
ATOM    570  CA  CYS A  61       6.978  11.836 -20.180  1.00 54.17      1AAA
ATOM    571  CB  CYS A  61       6.205  11.231 -19.005  1.00 83.66      1AAA
ATOM    572  SG  CYS A  61       6.712  11.857 -17.380  1.00 83.66      1AAA
ATOM    573  C   CYS A  61       8.437  11.775 -19.936  1.00 54.17      1AAA
ATOM    574  O   CYS A  61       9.080  12.805 -19.758  1.00 54.17      1AAA
ATOM    575  N   TRP A  62       8.964  10.559 -19.942  1.00 45.90      1AAA
ATOM    576  H   TRP A  62       8.374   9.765 -20.088  1.00  0.00      1AAA
ATOM    577  CA  TRP A  62      10.380  10.377 -19.724  1.00 45.90      1AAA
ATOM    578  CB  TRP A  62      10.819   8.937 -20.028  1.00 27.21      1AAA
ATOM    579  CG  TRP A  62      12.320   8.770 -19.877  1.00 27.21      1AAA
ATOM    580  CD2 TRP A  62      13.160   9.032 -18.725  1.00 27.21      1AAA
ATOM    581  CE2 TRP A  62      14.508   8.727 -19.108  1.00 27.21      1AAA
ATOM    582  CE3 TRP A  62      12.901   9.501 -17.419  1.00 27.21      1AAA
ATOM    583  CD1 TRP A  62      13.199   8.333 -20.878  1.00 27.21      1AAA
ATOM    584  NE1 TRP A  62      14.482   8.306 -20.433  1.00 27.21      1AAA
ATOM    585  HE1 TRP A  62      15.258   8.028 -20.961  1.00  0.00      1AAA
ATOM    586  CZ2 TRP A  62      15.562   8.883 -18.183  1.00 27.21      1AAA
ATOM    587  CZ3 TRP A  62      13.963   9.662 -16.503  1.00 27.21      1AAA
ATOM    588  CH2 TRP A  62      15.286   9.349 -16.881  1.00 27.21      1AAA
ATOM    589  C   TRP A  62      11.164  11.308 -20.594  1.00 45.90      1AAA
ATOM    590  O   TRP A  62      12.133  11.892 -20.145  1.00 45.90      1AAA
ATOM    591  N   GLY A  63      10.751  11.404 -21.850  1.00 46.05      1AAA
ATOM    592  H   GLY A  63       9.965  10.860 -22.146  1.00  0.00      1AAA
ATOM    593  CA  GLY A  63      11.411  12.294 -22.780  1.00 46.05      1AAA
ATOM    594  C   GLY A  63      11.513  13.724 -22.263  1.00 46.05      1AAA
ATOM    595  O   GLY A  63      12.604  14.305 -22.178  1.00 46.05      1AAA
ATOM    596  N   GLU A  64      10.373  14.309 -21.933  1.00 48.62      1AAA
ATOM    597  H   GLU A  64       9.518  13.797 -22.022  1.00  0.00      1AAA
ATOM    598  CA  GLU A  64      10.378  15.662 -21.418  1.00 48.62      1AAA
ATOM    599  CB  GLU A  64       8.964  16.108 -21.040  1.00 96.81      1AAA
ATOM    600  CG  GLU A  64       8.007  16.137 -22.239  1.00 96.81      1AAA
ATOM    601  CD  GLU A  64       8.562  17.018 -23.347  1.00 96.81      1AAA
ATOM    602  OE1 GLU A  64       8.936  16.484 -24.389  1.00 96.81      1AAA
ATOM    603  OE2 GLU A  64       8.618  18.235 -23.174  1.00 96.81      1AAA
ATOM    604  C   GLU A  64      11.379  15.836 -20.290  1.00 48.62      1AAA
ATOM    605  O   GLU A  64      11.921  16.925 -20.084  1.00 48.62      1AAA
ATOM    606  N   LEU A  65      11.617  14.766 -19.548  1.00 34.21      1AAA
ATOM    607  H   LEU A  65      11.163  13.900 -19.761  1.00  0.00      1AAA
ATOM    608  CA  LEU A  65      12.546  14.855 -18.451  1.00 34.21      1AAA
ATOM    609  CB  LEU A  65      12.416  13.673 -17.491  1.00 44.58      1AAA
ATOM    610  CG  LEU A  65      11.076  13.644 -16.759  1.00 44.58      1AAA
ATOM    611  CD1 LEU A  65      10.975  12.445 -15.822  1.00 44.58      1AAA
ATOM    612  CD2 LEU A  65      10.811  14.946 -16.009  1.00 44.58      1AAA
ATOM    613  C   LEU A  65      13.930  14.942 -19.016  1.00 34.21      1AAA
ATOM    614  O   LEU A  65      14.680  15.825 -18.641  1.00 34.21      1AAA
ATOM    615  N   MET A  66      14.258  14.034 -19.931  1.00 67.83      1AAA
ATOM    616  H   MET A  66      13.566  13.366 -20.205  1.00  0.00      1AAA
ATOM    617  CA  MET A  66      15.573  14.008 -20.545  1.00 67.83      1AAA
ATOM    618  CB  MET A  66      15.705  12.889 -21.573  1.00 85.90      1AAA
ATOM    619  CG  MET A  66      15.767  11.518 -20.905  1.00 85.90      1AAA
ATOM    620  SD  MET A  66      17.118  11.376 -19.719  1.00 85.90      1AAA
ATOM    621  CE  MET A  66      18.502  11.522 -20.860  1.00 85.90      1AAA
ATOM    622  C   MET A  66      15.839  15.349 -21.172  1.00 67.83      1AAA
ATOM    623  O   MET A  66      16.980  15.782 -21.309  1.00 67.83      1AAA
ATOM    624  N   THR A  67      14.777  16.021 -21.561  1.00 42.87      1AAA
ATOM    625  H   THR A  67      13.858  15.650 -21.442  1.00  0.00      1AAA
ATOM    626  CA  THR A  67      14.953  17.335 -22.121  1.00 42.87      1AAA
ATOM    627  CB  THR A  67      13.702  17.752 -22.902  1.00 78.48      1AAA
ATOM    628  OG1 THR A  67      13.357  16.740 -23.852  1.00 78.48      1AAA
ATOM    629  HG1 THR A  67      12.492  16.955 -24.176  1.00  0.00      1AAA
ATOM    630  CG2 THR A  67      13.865  19.107 -23.596  1.00 78.48      1AAA
ATOM    631  C   THR A  67      15.218  18.275 -20.946  1.00 42.87      1AAA
ATOM    632  O   THR A  67      16.304  18.826 -20.834  1.00 42.87      1AAA
ATOM    633  N   LEU A  68      14.244  18.445 -20.056  1.00 49.71      1AAA
ATOM    634  H   LEU A  68      13.351  18.051 -20.241  1.00  0.00      1AAA
ATOM    635  CA  LEU A  68      14.445  19.311 -18.889  1.00 49.71      1AAA
ATOM    636  CB  LEU A  68      13.445  18.889 -17.806  1.00 43.45      1AAA
ATOM    637  CG  LEU A  68      13.971  18.858 -16.368  1.00 43.45      1AAA
ATOM    638  CD1 LEU A  68      13.805  20.187 -15.640  1.00 43.45      1AAA
ATOM    639  CD2 LEU A  68      13.436  17.645 -15.621  1.00 43.45      1AAA
ATOM    640  C   LEU A  68      15.870  19.140 -18.430  1.00 49.71      1AAA
ATOM    641  O   LEU A  68      16.542  20.090 -18.065  1.00 49.71      1AAA
ATOM    642  N   ALA A  69      16.288  17.885 -18.433  1.00 65.39      1AAA
ATOM    643  H   ALA A  69      15.720  17.236 -18.917  1.00  0.00      1AAA
ATOM    644  CA  ALA A  69      17.615  17.479 -18.041  1.00 65.39      1AAA
ATOM    645  CB  ALA A  69      17.856  15.976 -18.198  1.00 69.22      1AAA
ATOM    646  C   ALA A  69      18.645  18.263 -18.819  1.00 65.39      1AAA
ATOM    647  O   ALA A  69      19.460  18.986 -18.244  1.00 65.39      1AAA
ATOM    648  N   THR A  70      18.619  18.100 -20.132  1.00 76.13      1AAA
ATOM    649  H   THR A  70      17.942  17.482 -20.534  1.00  0.00      1AAA
ATOM    650  CA  THR A  70      19.546  18.803 -21.005  1.00 76.13      1AAA
ATOM    651  CB  THR A  70      19.250  18.490 -22.477  1.00 86.50      1AAA
ATOM    652  OG1 THR A  70      19.161  17.075 -22.660  1.00 86.50      1AAA
ATOM    653  HG1 THR A  70      18.851  16.931 -23.543  1.00  0.00      1AAA
ATOM    654  CG2 THR A  70      20.299  19.077 -23.429  1.00 86.50      1AAA
ATOM    655  C   THR A  70      19.562  20.317 -20.731  1.00 76.13      1AAA
ATOM    656  O   THR A  70      20.535  20.853 -20.191  1.00 76.13      1AAA
ATOM    657  N   TRP A  71      18.484  20.999 -21.102  1.00 70.65      1AAA
ATOM    658  H   TRP A  71      17.724  20.499 -21.519  1.00  0.00      1AAA
ATOM    659  CA  TRP A  71      18.383  22.433 -20.893  1.00 70.65      1AAA
ATOM    660  CB  TRP A  71      16.886  22.803 -20.933  1.00 70.21      1AAA
ATOM    661  CG  TRP A  71      16.616  24.270 -20.652  1.00 70.21      1AAA
ATOM    662  CD2 TRP A  71      16.561  24.948 -19.374  1.00 70.21      1AAA
ATOM    663  CE2 TRP A  71      16.297  26.334 -19.637  1.00 70.21      1AAA
ATOM    664  CE3 TRP A  71      16.721  24.510 -18.040  1.00 70.21      1AAA
ATOM    665  CD1 TRP A  71      16.376  25.271 -21.605  1.00 70.21      1AAA
ATOM    666  NE1 TRP A  71      16.188  26.483 -21.015  1.00 70.21      1AAA
ATOM    667  HE1 TRP A  71      16.013  27.326 -21.483  1.00  0.00      1AAA
ATOM    668  CZ2 TRP A  71      16.208  27.249 -18.566  1.00 70.21      1AAA
ATOM    669  CZ3 TRP A  71      16.631  25.431 -16.977  1.00 70.21      1AAA
ATOM    670  CH2 TRP A  71      16.378  26.794 -17.241  1.00 70.21      1AAA
ATOM    671  C   TRP A  71      18.995  22.857 -19.569  1.00 70.65      1AAA
ATOM    672  O   TRP A  71      19.456  23.981 -19.435  1.00 70.65      1AAA
ATOM    673  N   VAL A  72      18.978  21.976 -18.579  1.00 53.68      1AAA
ATOM    674  H   VAL A  72      18.574  21.071 -18.715  1.00  0.00      1AAA
ATOM    675  CA  VAL A  72      19.548  22.313 -17.283  1.00 53.68      1AAA
ATOM    676  CB  VAL A  72      19.105  21.378 -16.141  1.00 52.01      1AAA
ATOM    677  CG1 VAL A  72      19.958  21.514 -14.876  1.00 52.01      1AAA
ATOM    678  CG2 VAL A  72      17.653  21.679 -15.776  1.00 52.01      1AAA
ATOM    679  C   VAL A  72      21.047  22.429 -17.424  1.00 53.68      1AAA
ATOM    680  O   VAL A  72      21.612  23.504 -17.223  1.00 53.68      1AAA
ATOM    681  N   GLY A  73      21.695  21.324 -17.769  1.00 89.53      1AAA
ATOM    682  H   GLY A  73      21.173  20.488 -17.947  1.00  0.00      1AAA
ATOM    683  CA  GLY A  73      23.133  21.360 -17.929  1.00 89.53      1AAA
ATOM    684  C   GLY A  73      23.539  22.392 -18.965  1.00 89.53      1AAA
ATOM    685  O   GLY A  73      24.710  22.755 -19.064  1.00 89.53      1AAA
ATOM    686  N   ASN A  74      22.560  22.879 -19.723  1.00 79.34      1AAA
ATOM    687  H   ASN A  74      21.625  22.545 -19.611  1.00  0.00      1AAA
ATOM    688  CA  ASN A  74      22.804  23.858 -20.780  1.00 79.34      1AAA
ATOM    689  CB  ASN A  74      22.158  23.383 -22.082  1.00 99.99      1AAA
ATOM    690  CG  ASN A  74      23.230  22.997 -23.083  1.00 99.99      1AAA
ATOM    691  OD1 ASN A  74      23.318  23.542 -24.175  1.00 99.99      1AAA
ATOM    692  ND2 ASN A  74      24.046  22.016 -22.659  1.00 99.99      1AAA
ATOM    693 HD21 ASN A  74      23.934  21.600 -21.756  1.00  0.00      1AAA
ATOM    694 HD22 ASN A  74      24.783  21.696 -23.253  1.00  0.00      1AAA
ATOM    695  C   ASN A  74      22.366  25.281 -20.452  1.00 79.34      1AAA
ATOM    696  O   ASN A  74      22.314  26.136 -21.343  1.00 79.34      1AAA
ATOM    697  N   ASN A  75      22.057  25.540 -19.187  1.00 70.70      1AAA
ATOM    698  H   ASN A  75      22.045  24.771 -18.556  1.00  0.00      1AAA
ATOM    699  CA  ASN A  75      21.595  26.861 -18.782  1.00 70.70      1AAA
ATOM    700  CB  ASN A  75      20.081  27.045 -18.938  1.00 99.99      1AAA
ATOM    701  CG  ASN A  75      19.730  27.468 -20.350  1.00 99.99      1AAA
ATOM    702  OD1 ASN A  75      19.734  28.643 -20.693  1.00 99.99      1AAA
ATOM    703  ND2 ASN A  75      19.408  26.445 -21.155  1.00 99.99      1AAA
ATOM    704 HD21 ASN A  75      19.418  25.507 -20.808  1.00  0.00      1AAA
ATOM    705 HD22 ASN A  75      19.160  26.613 -22.108  1.00  0.00      1AAA
ATOM    706  C   ASN A  75      21.954  27.064 -17.336  1.00 70.70      1AAA
ATOM    707  O   ASN A  75      21.700  28.109 -16.744  1.00 70.70      1AAA
ATOM    708  N   LEU A  76      22.535  26.033 -16.761  1.00 99.99      1AAA
ATOM    709  H   LEU A  76      22.773  25.195 -17.247  1.00  0.00      1AAA
ATOM    710  CA  LEU A  76      22.934  26.116 -15.386  1.00 99.99      1AAA
ATOM    711  CB  LEU A  76      22.355  25.032 -14.492  1.00 98.10      1AAA
ATOM    712  CG  LEU A  76      20.889  25.115 -14.080  1.00 98.10      1AAA
ATOM    713  CD1 LEU A  76      20.742  24.511 -12.686  1.00 98.10      1AAA
ATOM    714  CD2 LEU A  76      20.296  26.518 -14.125  1.00 98.10      1AAA
ATOM    715  C   LEU A  76      24.451  26.108 -15.322  1.00 99.99      1AAA
ATOM    716  O   LEU A  76      25.132  25.359 -16.053  1.00 99.99      1AAA
ATOM    717  N   GLU A  77      24.961  26.970 -14.445  1.00 99.99      1AAA
ATOM    718  H   GLU A  77      24.314  27.498 -13.896  1.00  0.00      1AAA
ATOM    719  CA  GLU A  77      26.396  27.145 -14.232  1.00 99.99      1AAA
ATOM    720  CB  GLU A  77      26.742  28.625 -14.001  1.00 99.99      1AAA
ATOM    721  CG  GLU A  77      25.832  29.667 -14.673  1.00 99.99      1AAA
ATOM    722  CD  GLU A  77      25.852  29.549 -16.186  1.00 99.99      1AAA
ATOM    723  OE1 GLU A  77      26.876  29.866 -16.788  1.00 99.99      1AAA
ATOM    724  OE2 GLU A  77      24.837  29.149 -16.755  1.00 99.99      1AAA
ATOM    725  C   GLU A  77      26.874  26.305 -13.052  1.00 99.99      1AAA
ATOM    726  O   GLU A  77      27.648  25.350 -13.237  1.00 99.99      1AAA
ATOM    727  N   ASP A  78      26.411  26.664 -11.851  1.00 99.35      1AAA
ATOM    728  H   ASP A  78      25.796  27.448 -11.772  1.00  0.00      1AAA
ATOM    729  CA  ASP A  78      26.789  25.922 -10.659  1.00 99.35      1AAA
ATOM    730  CB  ASP A  78      26.009  26.358  -9.418  1.00 99.99      1AAA
ATOM    731  CG  ASP A  78      26.415  25.571  -8.173  1.00 99.99      1AAA
ATOM    732  OD1 ASP A  78      27.471  24.938  -8.164  1.00 99.99      1AAA
ATOM    733  OD2 ASP A  78      25.659  25.592  -7.206  1.00 99.99      1AAA
ATOM    734  C   ASP A  78      26.592  24.487 -11.065  1.00 99.35      1AAA
ATOM    735  O   ASP A  78      25.460  24.030 -11.194  1.00 99.35      1AAA
ATOM    736  N   PRO A  79      27.687  23.756 -11.293  1.00 99.99      1AAA
ATOM    737  CD  PRO A  79      29.098  24.117 -11.082  1.00 99.99      1AAA
ATOM    738  CA  PRO A  79      27.504  22.365 -11.696  1.00 99.99      1AAA
ATOM    739  CB  PRO A  79      28.913  21.988 -12.168  1.00 99.99      1AAA
ATOM    740  CG  PRO A  79      29.873  22.825 -11.320  1.00 99.99      1AAA
ATOM    741  C   PRO A  79      26.983  21.509 -10.556  1.00 99.99      1AAA
ATOM    742  O   PRO A  79      26.172  20.623 -10.775  1.00 99.99      1AAA
ATOM    743  N   ALA A  80      27.442  21.763  -9.337  1.00 99.99      1AAA
ATOM    744  H   ALA A  80      28.084  22.513  -9.184  1.00  0.00      1AAA
ATOM    745  CA  ALA A  80      26.965  20.968  -8.213  1.00 99.99      1AAA
ATOM    746  CB  ALA A  80      27.460  21.546  -6.885  1.00 99.99      1AAA
ATOM    747  C   ALA A  80      25.457  20.994  -8.242  1.00 99.99      1AAA
ATOM    748  O   ALA A  80      24.807  19.947  -8.191  1.00 99.99      1AAA
ATOM    749  N   SER A  81      24.911  22.206  -8.335  1.00 82.10      1AAA
ATOM    750  H   SER A  81      25.507  23.009  -8.386  1.00  0.00      1AAA
ATOM    751  CA  SER A  81      23.466  22.382  -8.367  1.00 82.10      1AAA
ATOM    752  CB  SER A  81      23.002  23.796  -8.006  1.00 77.05      1AAA
ATOM    753  OG  SER A  81      23.370  24.740  -9.008  1.00 77.05      1AAA
ATOM    754  HG  SER A  81      23.933  25.361  -8.564  1.00  0.00      1AAA
ATOM    755  C   SER A  81      22.947  21.901  -9.712  1.00 82.10      1AAA
ATOM    756  O   SER A  81      21.980  21.151  -9.780  1.00 82.10      1AAA
ATOM    757  N   ARG A  82      23.603  22.322 -10.783  1.00 85.49      1AAA
ATOM    758  H   ARG A  82      24.489  22.705 -10.566  1.00  0.00      1AAA
ATOM    759  CA  ARG A  82      23.188  21.923 -12.114  1.00 85.49      1AAA
ATOM    760  CB  ARG A  82      24.151  22.465 -13.181  1.00 99.99      1AAA
ATOM    761  CG  ARG A  82      24.345  21.798 -14.544  1.00 99.99      1AAA
ATOM    762  CD  ARG A  82      25.484  20.777 -14.524  1.00 99.99      1AAA
ATOM    763  NE  ARG A  82      25.995  20.505 -15.864  1.00 99.99      1AAA
ATOM    764  HE  ARG A  82      25.533  19.834 -16.444  1.00  0.00      1AAA
ATOM    765  CZ  ARG A  82      27.076  21.180 -16.313  1.00 99.99      1AAA
ATOM    766  NH1 ARG A  82      27.688  22.093 -15.558  1.00 99.99      1AAA
ATOM    767 HH11 ARG A  82      28.488  22.583 -15.902  1.00  0.00      1AAA
ATOM    768 HH12 ARG A  82      27.349  22.299 -14.639  1.00  0.00      1AAA
ATOM    769  NH2 ARG A  82      27.541  20.925 -17.532  1.00 99.99      1AAA
ATOM    770 HH21 ARG A  82      28.340  21.416 -17.878  1.00  0.00      1AAA
ATOM    771 HH22 ARG A  82      27.091  20.242 -18.107  1.00  0.00      1AAA
ATOM    772  C   ARG A  82      23.130  20.397 -12.188  1.00 85.49      1AAA
ATOM    773  O   ARG A  82      22.241  19.821 -12.818  1.00 85.49      1AAA
ATOM    774  N   ASP A  83      24.070  19.739 -11.525  1.00 69.16      1AAA
ATOM    775  H   ASP A  83      24.452  20.240 -10.760  1.00  0.00      1AAA
ATOM    776  CA  ASP A  83      24.126  18.287 -11.538  1.00 69.16      1AAA
ATOM    777  CB  ASP A  83      25.520  17.703 -11.276  1.00 99.99      1AAA
ATOM    778  CG  ASP A  83      26.407  17.883 -12.496  1.00 99.99      1AAA
ATOM    779  OD1 ASP A  83      26.054  17.383 -13.564  1.00 99.99      1AAA
ATOM    780  OD2 ASP A  83      27.454  18.518 -12.375  1.00 99.99      1AAA
ATOM    781  C   ASP A  83      23.114  17.686 -10.590  1.00 69.16      1AAA
ATOM    782  O   ASP A  83      22.517  16.658 -10.896  1.00 69.16      1AAA
ATOM    783  N   LEU A  84      22.924  18.327  -9.440  1.00 89.17      1AAA
ATOM    784  H   LEU A  84      23.440  19.163  -9.270  1.00  0.00      1AAA
ATOM    785  CA  LEU A  84      21.936  17.865  -8.472  1.00 89.17      1AAA
ATOM    786  CB  LEU A  84      21.651  18.906  -7.392  1.00 86.24      1AAA
ATOM    787  CG  LEU A  84      22.656  18.803  -6.245  1.00 86.24      1AAA
ATOM    788  CD1 LEU A  84      22.719  20.084  -5.420  1.00 86.24      1AAA
ATOM    789  CD2 LEU A  84      22.409  17.564  -5.383  1.00 86.24      1AAA
ATOM    790  C   LEU A  84      20.692  17.518  -9.293  1.00 89.17      1AAA
ATOM    791  O   LEU A  84      20.196  16.390  -9.273  1.00 89.17      1AAA
ATOM    792  N   VAL A  85      20.213  18.525 -10.016  1.00 57.35      1AAA
ATOM    793  H   VAL A  85      20.705  19.395  -9.961  1.00  0.00      1AAA
ATOM    794  CA  VAL A  85      19.064  18.407 -10.892  1.00 57.35      1AAA
ATOM    795  CB  VAL A  85      18.753  19.653 -11.734  1.00 54.10      1AAA
ATOM    796  CG1 VAL A  85      17.395  19.509 -12.429  1.00 54.10      1AAA
ATOM    797  CG2 VAL A  85      18.820  20.942 -10.945  1.00 54.10      1AAA
ATOM    798  C   VAL A  85      19.291  17.254 -11.866  1.00 57.35      1AAA
ATOM    799  O   VAL A  85      18.640  16.205 -11.778  1.00 57.35      1AAA
ATOM    800  N   VAL A  86      20.231  17.461 -12.788  1.00 43.88      1AAA
ATOM    801  H   VAL A  86      20.736  18.325 -12.773  1.00  0.00      1AAA
ATOM    802  CA  VAL A  86      20.545  16.466 -13.809  1.00 43.88      1AAA
ATOM    803  CB  VAL A  86      21.820  16.922 -14.564  1.00 98.69      1AAA
ATOM    804  CG1 VAL A  86      22.492  15.893 -15.481  1.00 98.69      1AAA
ATOM    805  CG2 VAL A  86      21.481  18.163 -15.389  1.00 98.69      1AAA
ATOM    806  C   VAL A  86      20.617  15.034 -13.311  1.00 43.88      1AAA
ATOM    807  O   VAL A  86      20.580  14.100 -14.100  1.00 43.88      1AAA
ATOM    808  N   ASN A  87      20.721  14.842 -12.009  1.00 63.98      1AAA
ATOM    809  H   ASN A  87      20.775  15.608 -11.370  1.00  0.00      1AAA
ATOM    810  CA  ASN A  87      20.797  13.488 -11.522  1.00 63.98      1AAA
ATOM    811  CB  ASN A  87      21.921  13.322 -10.498  1.00 99.99      1AAA
ATOM    812  CG  ASN A  87      23.247  13.142 -11.209  1.00 99.99      1AAA
ATOM    813  OD1 ASN A  87      23.537  13.747 -12.233  1.00 99.99      1AAA
ATOM    814  ND2 ASN A  87      24.043  12.242 -10.608  1.00 99.99      1AAA
ATOM    815 HD21 ASN A  87      23.754  11.781  -9.769  1.00  0.00      1AAA
ATOM    816 HD22 ASN A  87      24.936  12.026 -11.000  1.00  0.00      1AAA
ATOM    817  C   ASN A  87      19.496  13.041 -10.958  1.00 63.98      1AAA
ATOM    818  O   ASN A  87      18.971  12.002 -11.341  1.00 63.98      1AAA
ATOM    819  N   TYR A  88      18.980  13.825 -10.027  1.00 78.97      1AAA
ATOM    820  H   TYR A  88      19.484  14.641  -9.748  1.00  0.00      1AAA
ATOM    821  CA  TYR A  88      17.703  13.513  -9.426  1.00 78.97      1AAA
ATOM    822  CB  TYR A  88      17.116  14.769  -8.774  1.00 83.09      1AAA
ATOM    823  CG  TYR A  88      15.673  14.577  -8.358  1.00 83.09      1AAA
ATOM    824  CD1 TYR A  88      15.378  13.928  -7.142  1.00 83.09      1AAA
ATOM    825  CE1 TYR A  88      14.034  13.745  -6.774  1.00 83.09      1AAA
ATOM    826  CD2 TYR A  88      14.658  15.056  -9.210  1.00 83.09      1AAA
ATOM    827  CE2 TYR A  88      13.317  14.866  -8.845  1.00 83.09      1AAA
ATOM    828  CZ  TYR A  88      13.019  14.213  -7.633  1.00 83.09      1AAA
ATOM    829  OH  TYR A  88      11.698  14.027  -7.277  1.00 83.09      1AAA
ATOM    830  HH  TYR A  88      11.131  14.373  -7.953  1.00  0.00      1AAA
ATOM    831  C   TYR A  88      16.857  13.055 -10.597  1.00 78.97      1AAA
ATOM    832  O   TYR A  88      16.140  12.059 -10.505  1.00 78.97      1AAA
ATOM    833  N   VAL A  89      16.983  13.766 -11.717  1.00 61.86      1AAA
ATOM    834  H   VAL A  89      17.578  14.568 -11.720  1.00  0.00      1AAA
ATOM    835  CA  VAL A  89      16.236  13.397 -12.907  1.00 61.86      1AAA
ATOM    836  CB  VAL A  89      16.542  14.345 -14.084  1.00 41.78      1AAA
ATOM    837  CG1 VAL A  89      15.816  13.938 -15.373  1.00 41.78      1AAA
ATOM    838  CG2 VAL A  89      16.213  15.793 -13.724  1.00 41.78      1AAA
ATOM    839  C   VAL A  89      16.553  11.974 -13.267  1.00 61.86      1AAA
ATOM    840  O   VAL A  89      15.670  11.130 -13.292  1.00 61.86      1AAA
ATOM    841  N   ASN A  90      17.821  11.714 -13.552  1.00 69.54      1AAA
ATOM    842  H   ASN A  90      18.499  12.439 -13.434  1.00  0.00      1AAA
ATOM    843  CA  ASN A  90      18.241  10.385 -13.934  1.00 69.54      1AAA
ATOM    844  CB  ASN A  90      19.617  10.434 -14.602  1.00 99.99      1AAA
ATOM    845  CG  ASN A  90      19.456  10.904 -16.037  1.00 99.99      1AAA
ATOM    846  OD1 ASN A  90      19.346  10.112 -16.964  1.00 99.99      1AAA
ATOM    847  ND2 ASN A  90      19.435  12.241 -16.179  1.00 99.99      1AAA
ATOM    848 HD21 ASN A  90      19.551  12.850 -15.393  1.00  0.00      1AAA
ATOM    849 HD22 ASN A  90      19.300  12.641 -17.085  1.00  0.00      1AAA
ATOM    850  C   ASN A  90      18.166   9.325 -12.852  1.00 69.54      1AAA
ATOM    851  O   ASN A  90      18.474   8.161 -13.108  1.00 69.54      1AAA
ATOM    852  N   THR A  91      17.747   9.693 -11.648  1.00 77.52      1AAA
ATOM    853  H   THR A  91      17.500  10.643 -11.463  1.00  0.00      1AAA
ATOM    854  CA  THR A  91      17.668   8.692 -10.601  1.00 77.52      1AAA
ATOM    855  CB  THR A  91      18.719   8.971  -9.511  1.00 99.99      1AAA
ATOM    856  OG1 THR A  91      19.959   9.355 -10.111  1.00 99.99      1AAA
ATOM    857  HG1 THR A  91      20.553   9.561  -9.402  1.00  0.00      1AAA
ATOM    858  CG2 THR A  91      18.940   7.770  -8.583  1.00 99.99      1AAA
ATOM    859  C   THR A  91      16.284   8.456 -10.048  1.00 77.52      1AAA
ATOM    860  O   THR A  91      15.544   7.610 -10.548  1.00 77.52      1AAA
ATOM    861  N   ASN A  92      15.939   9.207  -9.011  1.00 97.46      1AAA
ATOM    862  H   ASN A  92      16.571   9.911  -8.690  1.00  0.00      1AAA
ATOM    863  CA  ASN A  92      14.652   9.066  -8.345  1.00 97.46      1AAA
ATOM    864  CB  ASN A  92      14.470  10.156  -7.286  1.00 99.99      1AAA
ATOM    865  CG  ASN A  92      15.565  10.059  -6.241  1.00 99.99      1AAA
ATOM    866  OD1 ASN A  92      15.530   9.232  -5.341  1.00 99.99      1AAA
ATOM    867  ND2 ASN A  92      16.554  10.953  -6.417  1.00 99.99      1AAA
ATOM    868 HD21 ASN A  92      16.525  11.611  -7.169  1.00  0.00      1AAA
ATOM    869 HD22 ASN A  92      17.331  10.968  -5.789  1.00  0.00      1AAA
ATOM    870  C   ASN A  92      13.496   9.062  -9.292  1.00 97.46      1AAA
ATOM    871  O   ASN A  92      12.444   8.508  -8.983  1.00 97.46      1AAA
ATOM    872  N   MET A  93      13.669   9.707 -10.434  1.00 56.27      1AAA
ATOM    873  H   MET A  93      14.539  10.150 -10.652  1.00  0.00      1AAA
ATOM    874  CA  MET A  93      12.597   9.695 -11.372  1.00 56.27      1AAA
ATOM    875  CB  MET A  93      12.449  11.021 -12.119  1.00 62.90      1AAA
ATOM    876  CG  MET A  93      12.021  12.111 -11.133  1.00 62.90      1AAA
ATOM    877  SD  MET A  93      11.309  13.575 -11.900  1.00 62.90      1AAA
ATOM    878  CE  MET A  93      12.760  14.135 -12.791  1.00 62.90      1AAA
ATOM    879  C   MET A  93      12.752   8.476 -12.264  1.00 56.27      1AAA
ATOM    880  O   MET A  93      11.873   7.627 -12.303  1.00 56.27      1AAA
ATOM    881  N   GLY A  94      13.876   8.333 -12.939  1.00 45.12      1AAA
ATOM    882  H   GLY A  94      14.563   9.061 -12.915  1.00  0.00      1AAA
ATOM    883  CA  GLY A  94      14.052   7.157 -13.778  1.00 45.12      1AAA
ATOM    884  C   GLY A  94      13.493   5.876 -13.165  1.00 45.12      1AAA
ATOM    885  O   GLY A  94      12.755   5.130 -13.826  1.00 45.12      1AAA
ATOM    886  N   LEU A  95      13.836   5.619 -11.905  1.00 40.97      1AAA
ATOM    887  H   LEU A  95      14.442   6.255 -11.431  1.00  0.00      1AAA
ATOM    888  CA  LEU A  95      13.343   4.427 -11.238  1.00 40.97      1AAA
ATOM    889  CB  LEU A  95      13.705   4.501  -9.747  1.00 50.52      1AAA
ATOM    890  CG  LEU A  95      13.037   3.476  -8.813  1.00 50.52      1AAA
ATOM    891  CD1 LEU A  95      13.296   2.021  -9.211  1.00 50.52      1AAA
ATOM    892  CD2 LEU A  95      13.398   3.745  -7.353  1.00 50.52      1AAA
ATOM    893  C   LEU A  95      11.863   4.263 -11.441  1.00 40.97      1AAA
ATOM    894  O   LEU A  95      11.403   3.169 -11.680  1.00 40.97      1AAA
ATOM    895  N   LYS A  96      11.096   5.327 -11.285  1.00 38.04      1AAA
ATOM    896  H   LYS A  96      11.506   6.202 -11.030  1.00  0.00      1AAA
ATOM    897  CA  LYS A  96       9.673   5.193 -11.541  1.00 38.04      1AAA
ATOM    898  CB  LYS A  96       8.940   6.481 -11.181  1.00 99.99      1AAA
ATOM    899  CG  LYS A  96       9.183   6.920  -9.737  1.00 99.99      1AAA
ATOM    900  CD  LYS A  96       8.538   8.275  -9.473  1.00 99.99      1AAA
ATOM    901  CE  LYS A  96       8.774   8.807  -8.061  1.00 99.99      1AAA
ATOM    902  NZ  LYS A  96       8.126  10.121  -7.948  1.00 99.99      1AAA
ATOM    903  HZ1 LYS A  96       8.236  10.500  -6.987  1.00  0.00      1AAA
ATOM    904  HZ2 LYS A  96       8.556  10.777  -8.633  1.00  0.00      1AAA
ATOM    905  HZ3 LYS A  96       7.116  10.035  -8.184  1.00  0.00      1AAA
ATOM    906  C   LYS A  96       9.515   4.871 -13.049  1.00 38.04      1AAA
ATOM    907  O   LYS A  96       9.011   3.792 -13.404  1.00 38.04      1AAA
ATOM    908  N   ILE A  97       9.968   5.768 -13.935  1.00 31.03      1AAA
ATOM    909  H   ILE A  97      10.416   6.589 -13.580  1.00  0.00      1AAA
ATOM    910  CA  ILE A  97       9.868   5.525 -15.378  1.00 31.03      1AAA
ATOM    911  CB  ILE A  97      10.464   6.688 -16.163  1.00 47.63      1AAA
ATOM    912  CG2 ILE A  97      10.322   6.428 -17.660  1.00 47.63      1AAA
ATOM    913  CG1 ILE A  97       9.545   7.832 -15.704  1.00 47.63      1AAA
ATOM    914  CD  ILE A  97       9.610   9.144 -16.467  1.00  0.00      1AAA
ATOM    915  C   ILE A  97      10.338   4.134 -15.679  1.00 31.03      1AAA
ATOM    916  O   ILE A  97       9.942   3.535 -16.689  1.00 31.03      1AAA
ATOM    917  N   ARG A  98      11.193   3.624 -14.801  1.00 40.37      1AAA
ATOM    918  H   ARG A  98      11.320   4.033 -13.905  1.00  0.00      1AAA
ATOM    919  CA  ARG A  98      11.723   2.305 -14.996  1.00 40.37      1AAA
ATOM    920  CB  ARG A  98      12.993   1.969 -14.205  1.00 56.55      1AAA
ATOM    921  CG  ARG A  98      14.259   2.527 -14.854  1.00 56.55      1AAA
ATOM    922  CD  ARG A  98      15.558   2.010 -14.229  1.00 56.55      1AAA
ATOM    923  NE  ARG A  98      15.694   2.378 -12.821  1.00 56.55      1AAA
ATOM    924  HE  ARG A  98      15.564   3.330 -12.544  1.00  0.00      1AAA
ATOM    925  CZ  ARG A  98      16.080   1.453 -11.914  1.00 56.55      1AAA
ATOM    926  NH1 ARG A  98      16.246   0.176 -12.251  1.00 56.55      1AAA
ATOM    927 HH11 ARG A  98      16.522  -0.497 -11.565  1.00  0.00      1AAA
ATOM    928 HH12 ARG A  98      16.097  -0.131 -13.192  1.00  0.00      1AAA
ATOM    929  NH2 ARG A  98      16.301   1.820 -10.656  1.00 56.55      1AAA
ATOM    930 HH21 ARG A  98      16.581   1.142  -9.977  1.00  0.00      1AAA
ATOM    931 HH22 ARG A  98      16.186   2.775 -10.382  1.00  0.00      1AAA
ATOM    932  C   ARG A  98      10.665   1.265 -14.737  1.00 40.37      1AAA
ATOM    933  O   ARG A  98      10.353   0.479 -15.627  1.00 40.37      1AAA
ATOM    934  N   GLN A  99      10.087   1.257 -13.545  1.00 36.86      1AAA
ATOM    935  H   GLN A  99      10.323   1.964 -12.879  1.00  0.00      1AAA
ATOM    936  CA  GLN A  99       9.071   0.271 -13.282  1.00 36.86      1AAA
ATOM    937  CB  GLN A  99       8.571   0.431 -11.846  1.00 66.62      1AAA
ATOM    938  CG  GLN A  99       9.673   0.430 -10.787  1.00 66.62      1AAA
ATOM    939  CD  GLN A  99       9.098   0.904  -9.468  1.00 66.62      1AAA
ATOM    940  OE1 GLN A  99       8.442   1.934  -9.382  1.00 66.62      1AAA
ATOM    941  NE2 GLN A  99       9.382   0.096  -8.434  1.00 66.62      1AAA
ATOM    942 HE21 GLN A  99       9.919  -0.738  -8.556  1.00  0.00      1AAA
ATOM    943 HE22 GLN A  99       9.053   0.327  -7.518  1.00  0.00      1AAA
ATOM    944  C   GLN A  99       7.905   0.484 -14.236  1.00 36.86      1AAA
ATOM    945  O   GLN A  99       7.402  -0.462 -14.833  1.00 36.86      1AAA
ATOM    946  N   LEU A 100       7.463   1.715 -14.409  1.00 35.17      1AAA
ATOM    947  H   LEU A 100       7.800   2.463 -13.846  1.00  0.00      1AAA
ATOM    948  CA  LEU A 100       6.345   1.890 -15.314  1.00 35.17      1AAA
ATOM    949  CB  LEU A 100       6.103   3.403 -15.400  1.00 34.85      1AAA
ATOM    950  CG  LEU A 100       4.915   3.927 -16.211  1.00 34.85      1AAA
ATOM    951  CD1 LEU A 100       3.575   3.348 -15.766  1.00 34.85      1AAA
ATOM    952  CD2 LEU A 100       4.878   5.454 -16.158  1.00 34.85      1AAA
ATOM    953  C   LEU A 100       6.581   1.266 -16.676  1.00 35.17      1AAA
ATOM    954  O   LEU A 100       5.731   0.537 -17.167  1.00 35.17      1AAA
ATOM    955  N   LEU A 101       7.731   1.536 -17.285  1.00 32.97      1AAA
ATOM    956  H   LEU A 101       8.405   2.114 -16.824  1.00  0.00      1AAA
ATOM    957  CA  LEU A 101       8.029   0.961 -18.594  1.00 32.97      1AAA
ATOM    958  CB  LEU A 101       9.313   1.514 -19.213  1.00 25.88      1AAA
ATOM    959  CG  LEU A 101       9.313   3.003 -19.569  1.00 25.88      1AAA
ATOM    960  CD1 LEU A 101      10.673   3.428 -20.120  1.00 25.88      1AAA
ATOM    961  CD2 LEU A 101       8.176   3.406 -20.502  1.00 25.88      1AAA
ATOM    962  C   LEU A 101       8.127  -0.562 -18.500  1.00 32.97      1AAA
ATOM    963  O   LEU A 101       7.860  -1.268 -19.468  1.00 32.97      1AAA
ATOM    964  N   TRP A 102       8.507  -1.083 -17.342  1.00 34.00      1AAA
ATOM    965  H   TRP A 102       8.696  -0.488 -16.561  1.00  0.00      1AAA
ATOM    966  CA  TRP A 102       8.625  -2.525 -17.223  1.00 34.00      1AAA
ATOM    967  CB  TRP A 102       9.578  -2.848 -16.059  1.00 23.66      1AAA
ATOM    968  CG  TRP A 102       9.707  -4.337 -15.816  1.00 23.66      1AAA
ATOM    969  CD2 TRP A 102       8.912  -5.162 -14.937  1.00 23.66      1AAA
ATOM    970  CE2 TRP A 102       9.407  -6.504 -15.049  1.00 23.66      1AAA
ATOM    971  CE3 TRP A 102       7.830  -4.882 -14.074  1.00 23.66      1AAA
ATOM    972  CD1 TRP A 102      10.631  -5.212 -16.407  1.00 23.66      1AAA
ATOM    973  NE1 TRP A 102      10.459  -6.486 -15.960  1.00 23.66      1AAA
ATOM    974  HE1 TRP A 102      10.988  -7.264 -16.235  1.00  0.00      1AAA
ATOM    975  CZ2 TRP A 102       8.809  -7.539 -14.299  1.00 23.66      1AAA
ATOM    976  CZ3 TRP A 102       7.240  -5.925 -13.331  1.00 23.66      1AAA
ATOM    977  CH2 TRP A 102       7.726  -7.246 -13.442  1.00 23.66      1AAA
ATOM    978  C   TRP A 102       7.276  -3.172 -17.043  1.00 34.00      1AAA
ATOM    979  O   TRP A 102       7.005  -4.221 -17.616  1.00 34.00      1AAA
ATOM    980  N   PHE A 103       6.429  -2.567 -16.226  1.00 52.60      1AAA
ATOM    981  H   PHE A 103       6.604  -1.633 -15.942  1.00  0.00      1AAA
ATOM    982  CA  PHE A 103       5.136  -3.170 -15.986  1.00 52.60      1AAA
ATOM    983  CB  PHE A 103       4.366  -2.369 -14.928  1.00 25.67      1AAA
ATOM    984  CG  PHE A 103       3.008  -2.987 -14.685  1.00 25.67      1AAA
ATOM    985  CD1 PHE A 103       2.910  -4.243 -14.046  1.00 25.67      1AAA
ATOM    986  CD2 PHE A 103       1.859  -2.302 -15.131  1.00 25.67      1AAA
ATOM    987  CE1 PHE A 103       1.646  -4.841 -13.890  1.00 25.67      1AAA
ATOM    988  CE2 PHE A 103       0.596  -2.899 -14.976  1.00 25.67      1AAA
ATOM    989  CZ  PHE A 103       0.503  -4.171 -14.374  1.00 25.67      1AAA
ATOM    990  C   PHE A 103       4.377  -3.273 -17.276  1.00 52.60      1AAA
ATOM    991  O   PHE A 103       3.659  -4.241 -17.509  1.00 52.60      1AAA
ATOM    992  N   HIS A 104       4.540  -2.275 -18.126  1.00 28.81      1AAA
ATOM    993  H   HIS A 104       5.160  -1.520 -17.908  1.00  0.00      1AAA
ATOM    994  CA  HIS A 104       3.812  -2.301 -19.368  1.00 28.81      1AAA
ATOM    995  CB  HIS A 104       3.524  -0.893 -19.883  1.00 44.34      1AAA
ATOM    996  CG  HIS A 104       2.620  -0.149 -18.931  1.00 44.34      1AAA
ATOM    997  ND1 HIS A 104       1.693  -0.734 -18.148  1.00 44.34      1AAA
ATOM    998  HD1 HIS A 104       1.501  -1.692 -18.077  1.00  0.00      1AAA
ATOM    999  CD2 HIS A 104       2.586   1.230 -18.717  1.00 44.34      1AAA
ATOM   1000  NE2 HIS A 104       1.625   1.470 -17.794  1.00 44.34      1AAA
ATOM   1001  CE1 HIS A 104       1.077   0.265 -17.444  1.00 44.34      1AAA
ATOM   1002  C   HIS A 104       4.473  -3.134 -20.467  1.00 28.81      1AAA
ATOM   1003  O   HIS A 104       3.841  -4.021 -21.027  1.00 28.81      1AAA
ATOM   1004  N   ILE A 105       5.732  -2.873 -20.784  1.00 35.90      1AAA
ATOM   1005  H   ILE A 105       6.227  -2.148 -20.305  1.00  0.00      1AAA
ATOM   1006  CA  ILE A 105       6.374  -3.651 -21.832  1.00 35.90      1AAA
ATOM   1007  CB  ILE A 105       7.838  -3.226 -22.043  1.00 31.14      1AAA
ATOM   1008  CG2 ILE A 105       8.573  -4.131 -23.043  1.00 31.14      1AAA
ATOM   1009  CG1 ILE A 105       7.879  -1.789 -22.553  1.00 31.14      1AAA
ATOM   1010  CD  ILE A 105       9.276  -1.178 -22.488  1.00  0.00      1AAA
ATOM   1011  C   ILE A 105       6.273  -5.145 -21.500  1.00 35.90      1AAA
ATOM   1012  O   ILE A 105       6.031  -5.990 -22.379  1.00 35.90      1AAA
ATOM   1013  N   SER A 106       6.447  -5.455 -20.219  1.00 28.06      1AAA
ATOM   1014  H   SER A 106       6.632  -4.723 -19.564  1.00  0.00      1AAA
ATOM   1015  CA  SER A 106       6.400  -6.834 -19.757  1.00 28.06      1AAA
ATOM   1016  CB  SER A 106       6.944  -7.064 -18.349  1.00 66.64      1AAA
ATOM   1017  OG  SER A 106       8.319  -6.676 -18.315  1.00 66.64      1AAA
ATOM   1018  HG  SER A 106       8.526  -6.496 -17.407  1.00  0.00      1AAA
ATOM   1019  C   SER A 106       5.000  -7.427 -19.897  1.00 28.06      1AAA
ATOM   1020  O   SER A 106       4.859  -8.603 -20.226  1.00 28.06      1AAA
ATOM   1021  N   CYS A 107       3.972  -6.620 -19.644  1.00 38.02      1AAA
ATOM   1022  H   CYS A 107       4.152  -5.673 -19.375  1.00  0.00      1AAA
ATOM   1023  CA  CYS A 107       2.597  -7.086 -19.788  1.00 38.02      1AAA
ATOM   1024  CB  CYS A 107       1.572  -6.064 -19.299  1.00 37.16      1AAA
ATOM   1025  SG  CYS A 107       1.387  -6.022 -17.500  1.00 37.16      1AAA
ATOM   1026  C   CYS A 107       2.387  -7.371 -21.273  1.00 38.02      1AAA
ATOM   1027  O   CYS A 107       1.993  -8.472 -21.665  1.00 38.02      1AAA
ATOM   1028  N   LEU A 108       2.661  -6.369 -22.101  1.00 40.88      1AAA
ATOM   1029  H   LEU A 108       2.952  -5.495 -21.725  1.00  0.00      1AAA
ATOM   1030  CA  LEU A 108       2.506  -6.523 -23.530  1.00 40.88      1AAA
ATOM   1031  CB  LEU A 108       2.972  -5.255 -24.235  1.00 28.37      1AAA
ATOM   1032  CG  LEU A 108       1.977  -4.107 -24.086  1.00 28.37      1AAA
ATOM   1033  CD1 LEU A 108       2.554  -2.783 -24.585  1.00 28.37      1AAA
ATOM   1034  CD2 LEU A 108       0.640  -4.443 -24.750  1.00 28.37      1AAA
ATOM   1035  C   LEU A 108       3.278  -7.733 -23.943  1.00 40.88      1AAA
ATOM   1036  O   LEU A 108       2.968  -8.312 -24.950  1.00 40.88      1AAA
ATOM   1037  N   THR A 109       4.303  -8.121 -23.201  1.00 33.24      1AAA
ATOM   1038  H   THR A 109       4.577  -7.615 -22.384  1.00  0.00      1AAA
ATOM   1039  CA  THR A 109       5.048  -9.296 -23.625  1.00 33.24      1AAA
ATOM   1040  CB  THR A 109       6.562  -9.099 -23.427  1.00 53.79      1AAA
ATOM   1041  OG1 THR A 109       6.968  -7.842 -23.975  1.00 53.79      1AAA
ATOM   1042  HG1 THR A 109       7.844  -7.678 -23.652  1.00  0.00      1AAA
ATOM   1043  CG2 THR A 109       7.406 -10.205 -24.070  1.00 53.79      1AAA
ATOM   1044  C   THR A 109       4.575 -10.613 -23.069  1.00 33.24      1AAA
ATOM   1045  O   THR A 109       4.570 -11.595 -23.777  1.00 33.24      1AAA
ATOM   1046  N   PHE A 110       4.195 -10.671 -21.808  1.00 35.02      1AAA
ATOM   1047  H   PHE A 110       4.071  -9.836 -21.287  1.00  0.00      1AAA
ATOM   1048  CA  PHE A 110       3.746 -11.940 -21.304  1.00 35.02      1AAA
ATOM   1049  CB  PHE A 110       4.650 -12.392 -20.148  1.00 30.62      1AAA
ATOM   1050  CG  PHE A 110       6.109 -12.303 -20.542  1.00 30.62      1AAA
ATOM   1051  CD1 PHE A 110       6.693 -13.346 -21.292  1.00 30.62      1AAA
ATOM   1052  CD2 PHE A 110       6.863 -11.172 -20.155  1.00 30.62      1AAA
ATOM   1053  CE1 PHE A 110       8.052 -13.264 -21.652  1.00 30.62      1AAA
ATOM   1054  CE2 PHE A 110       8.221 -11.086 -20.515  1.00 30.62      1AAA
ATOM   1055  CZ  PHE A 110       8.804 -12.138 -21.254  1.00 30.62      1AAA
ATOM   1056  C   PHE A 110       2.328 -11.962 -20.881  1.00 35.02      1AAA
ATOM   1057  O   PHE A 110       1.763 -13.037 -20.828  1.00 35.02      1AAA
ATOM   1058  N   GLY A 111       1.757 -10.805 -20.539  1.00 49.01      1AAA
ATOM   1059  H   GLY A 111       2.321  -9.982 -20.518  1.00  0.00      1AAA
ATOM   1060  CA  GLY A 111       0.354 -10.763 -20.137  1.00 49.01      1AAA
ATOM   1061  C   GLY A 111       0.003 -10.398 -18.701  1.00 49.01      1AAA
ATOM   1062  O   GLY A 111       0.311 -11.140 -17.765  1.00 49.01      1AAA
ATOM   1063  N   ARG A 112      -0.676  -9.260 -18.548  1.00 34.79      1AAA
ATOM   1064  H   ARG A 112      -0.861  -8.728 -19.374  1.00  0.00      1AAA
ATOM   1065  CA  ARG A 112      -1.095  -8.727 -17.252  1.00 34.79      1AAA
ATOM   1066  CB  ARG A 112      -2.512  -8.224 -17.496  1.00 87.10      1AAA
ATOM   1067  CG  ARG A 112      -2.703  -6.730 -17.680  1.00 87.10      1AAA
ATOM   1068  CD  ARG A 112      -2.707  -6.035 -16.325  1.00 87.10      1AAA
ATOM   1069  NE  ARG A 112      -3.569  -6.744 -15.373  1.00 87.10      1AAA
ATOM   1070  HE  ARG A 112      -3.142  -7.389 -14.740  1.00  0.00      1AAA
ATOM   1071  CZ  ARG A 112      -4.917  -6.635 -15.363  1.00 87.10      1AAA
ATOM   1072  NH1 ARG A 112      -5.556  -5.788 -16.169  1.00 87.10      1AAA
ATOM   1073 HH11 ARG A 112      -6.554  -5.730 -16.151  1.00  0.00      1AAA
ATOM   1074 HH12 ARG A 112      -5.039  -5.209 -16.799  1.00  0.00      1AAA
ATOM   1075  NH2 ARG A 112      -5.617  -7.403 -14.532  1.00 87.10      1AAA
ATOM   1076 HH21 ARG A 112      -6.614  -7.339 -14.497  1.00  0.00      1AAA
ATOM   1077 HH22 ARG A 112      -5.148  -8.060 -13.941  1.00  0.00      1AAA
ATOM   1078  C   ARG A 112      -1.143  -9.806 -16.201  1.00 34.79      1AAA
ATOM   1079  O   ARG A 112      -0.352  -9.797 -15.253  1.00 34.79      1AAA
ATOM   1080  N   GLU A 113      -2.064 -10.748 -16.385  1.00 38.24      1AAA
ATOM   1081  H   GLU A 113      -2.664 -10.718 -17.183  1.00  0.00      1AAA
ATOM   1082  CA  GLU A 113      -2.203 -11.828 -15.438  1.00 38.24      1AAA
ATOM   1083  CB  GLU A 113      -3.122 -12.933 -15.964  1.00 99.99      1AAA
ATOM   1084  CG  GLU A 113      -4.547 -12.420 -16.238  1.00 99.99      1AAA
ATOM   1085  CD  GLU A 113      -5.149 -11.768 -14.999  1.00 99.99      1AAA
ATOM   1086  OE1 GLU A 113      -5.531 -12.488 -14.078  1.00 99.99      1AAA
ATOM   1087  OE2 GLU A 113      -5.233 -10.539 -14.962  1.00 99.99      1AAA
ATOM   1088  C   GLU A 113      -0.795 -12.277 -15.077  1.00 38.24      1AAA
ATOM   1089  O   GLU A 113      -0.322 -12.004 -13.979  1.00 38.24      1AAA
ATOM   1090  N   THR A 114      -0.098 -12.915 -16.006  1.00 40.65      1AAA
ATOM   1091  H   THR A 114      -0.512 -13.120 -16.892  1.00  0.00      1AAA
ATOM   1092  CA  THR A 114       1.265 -13.356 -15.732  1.00 40.65      1AAA
ATOM   1093  CB  THR A 114       1.955 -13.775 -17.038  1.00 55.61      1AAA
ATOM   1094  OG1 THR A 114       1.063 -14.546 -17.848  1.00 55.61      1AAA
ATOM   1095  HG1 THR A 114       1.502 -14.689 -18.678  1.00  0.00      1AAA
ATOM   1096  CG2 THR A 114       3.265 -14.533 -16.798  1.00 55.61      1AAA
ATOM   1097  C   THR A 114       2.102 -12.313 -14.998  1.00 40.65      1AAA
ATOM   1098  O   THR A 114       2.619 -12.558 -13.911  1.00 40.65      1AAA
ATOM   1099  N   VAL A 115       2.247 -11.148 -15.615  1.00 26.84      1AAA
ATOM   1100  H   VAL A 115       1.773 -11.011 -16.482  1.00  0.00      1AAA
ATOM   1101  CA  VAL A 115       3.041 -10.093 -15.024  1.00 26.84      1AAA
ATOM   1102  CB  VAL A 115       2.948  -8.798 -15.817  1.00 35.53      1AAA
ATOM   1103  CG1 VAL A 115       3.787  -7.662 -15.221  1.00 35.53      1AAA
ATOM   1104  CG2 VAL A 115       3.422  -9.135 -17.224  1.00 35.53      1AAA
ATOM   1105  C   VAL A 115       2.669  -9.969 -13.574  1.00 26.84      1AAA
ATOM   1106  O   VAL A 115       3.530 -10.047 -12.708  1.00 26.84      1AAA
ATOM   1107  N   LEU A 116       1.385  -9.776 -13.309  1.00 25.62      1AAA
ATOM   1108  H   LEU A 116       0.837  -9.406 -14.040  1.00  0.00      1AAA
ATOM   1109  CA  LEU A 116       0.958  -9.666 -11.940  1.00 25.62      1AAA
ATOM   1110  CB  LEU A 116      -0.565  -9.590 -11.776  1.00 21.04      1AAA
ATOM   1111  CG  LEU A 116      -1.307  -8.560 -12.626  1.00 21.04      1AAA
ATOM   1112  CD1 LEU A 116      -2.817  -8.674 -12.428  1.00 21.04      1AAA
ATOM   1113  CD2 LEU A 116      -0.791  -7.142 -12.419  1.00 21.04      1AAA
ATOM   1114  C   LEU A 116       1.436 -10.913 -11.263  1.00 25.62      1AAA
ATOM   1115  O   LEU A 116       2.273 -10.832 -10.380  1.00 25.62      1AAA
ATOM   1116  N   GLU A 117       0.961 -12.074 -11.683  1.00 50.85      1AAA
ATOM   1117  H   GLU A 117       0.153 -12.086 -12.257  1.00  0.00      1AAA
ATOM   1118  CA  GLU A 117       1.404 -13.309 -11.045  1.00 50.85      1AAA
ATOM   1119  CB  GLU A 117       1.028 -14.533 -11.881  1.00 99.99      1AAA
ATOM   1120  CG  GLU A 117      -0.486 -14.724 -12.002  1.00 99.99      1AAA
ATOM   1121  CD  GLU A 117      -0.780 -15.881 -12.932  1.00 99.99      1AAA
ATOM   1122  OE1 GLU A 117      -0.642 -17.027 -12.505  1.00 99.99      1AAA
ATOM   1123  OE2 GLU A 117      -1.152 -15.628 -14.077  1.00 99.99      1AAA
ATOM   1124  C   GLU A 117       2.922 -13.281 -10.754  1.00 50.85      1AAA
ATOM   1125  O   GLU A 117       3.351 -13.613  -9.635  1.00 50.85      1AAA
ATOM   1126  N   TYR A 118       3.721 -12.836 -11.731  1.00 33.36      1AAA
ATOM   1127  H   TYR A 118       3.293 -12.184 -12.340  1.00  0.00      1AAA
ATOM   1128  CA  TYR A 118       5.176 -12.749 -11.567  1.00 33.36      1AAA
ATOM   1129  CB  TYR A 118       5.844 -12.229 -12.845  1.00 34.25      1AAA
ATOM   1130  CG  TYR A 118       7.348 -12.152 -12.700  1.00 34.25      1AAA
ATOM   1131  CD1 TYR A 118       8.111 -13.335 -12.787  1.00 34.25      1AAA
ATOM   1132  CE1 TYR A 118       9.509 -13.248 -12.698  1.00 34.25      1AAA
ATOM   1133  CD2 TYR A 118       7.945 -10.892 -12.492  1.00 34.25      1AAA
ATOM   1134  CE2 TYR A 118       9.344 -10.806 -12.403  1.00 34.25      1AAA
ATOM   1135  CZ  TYR A 118      10.108 -11.984 -12.528  1.00 34.25      1AAA
ATOM   1136  OH  TYR A 118      11.485 -11.902 -12.493  1.00 34.25      1AAA
ATOM   1137  HH  TYR A 118      11.753 -11.008 -12.328  1.00  0.00      1AAA
ATOM   1138  C   TYR A 118       5.534 -11.932 -10.361  1.00 33.36      1AAA
ATOM   1139  O   TYR A 118       6.264 -12.375  -9.489  1.00 33.36      1AAA
ATOM   1140  N   LEU A 119       5.031 -10.709 -10.350  1.00 26.36      1AAA
ATOM   1141  H   LEU A 119       4.424 -10.425 -11.088  1.00  0.00      1AAA
ATOM   1142  CA  LEU A 119       5.295  -9.825  -9.255  1.00 26.36      1AAA
ATOM   1143  CB  LEU A 119       4.331  -8.636  -9.281  1.00 26.80      1AAA
ATOM   1144  CG  LEU A 119       4.525  -7.680 -10.453  1.00 26.80      1AAA
ATOM   1145  CD1 LEU A 119       3.240  -6.930 -10.802  1.00 26.80      1AAA
ATOM   1146  CD2 LEU A 119       5.674  -6.719 -10.179  1.00 26.80      1AAA
ATOM   1147  C   LEU A 119       5.138 -10.543  -7.944  1.00 26.36      1AAA
ATOM   1148  O   LEU A 119       6.142 -10.767  -7.282  1.00 26.36      1AAA
ATOM   1149  N   VAL A 120       3.940 -10.957  -7.549  1.00 33.30      1AAA
ATOM   1150  H   VAL A 120       3.133 -10.823  -8.125  1.00  0.00      1AAA
ATOM   1151  CA  VAL A 120       3.890 -11.627  -6.251  1.00 33.30      1AAA
ATOM   1152  CB  VAL A 120       2.460 -12.152  -6.029  1.00 35.56      1AAA
ATOM   1153  CG1 VAL A 120       2.315 -13.032  -4.785  1.00 35.56      1AAA
ATOM   1154  CG2 VAL A 120       1.468 -10.987  -6.015  1.00 35.56      1AAA
ATOM   1155  C   VAL A 120       4.916 -12.735  -6.136  1.00 33.30      1AAA
ATOM   1156  O   VAL A 120       5.711 -12.770  -5.188  1.00 33.30      1AAA
ATOM   1157  N   SER A 121       4.892 -13.637  -7.105  1.00 34.97      1AAA
ATOM   1158  H   SER A 121       4.217 -13.543  -7.836  1.00  0.00      1AAA
ATOM   1159  CA  SER A 121       5.818 -14.752  -7.095  1.00 34.97      1AAA
ATOM   1160  CB  SER A 121       5.811 -15.476  -8.448  1.00 99.99      1AAA
ATOM   1161  OG  SER A 121       6.626 -16.650  -8.389  1.00 99.99      1AAA
ATOM   1162  HG  SER A 121       6.511 -17.102  -9.215  1.00  0.00      1AAA
ATOM   1163  C   SER A 121       7.232 -14.374  -6.649  1.00 34.97      1AAA
ATOM   1164  O   SER A 121       7.670 -14.714  -5.554  1.00 34.97      1AAA
ATOM   1165  N   PHE A 122       7.944 -13.674  -7.518  1.00 35.65      1AAA
ATOM   1166  H   PHE A 122       7.519 -13.425  -8.387  1.00  0.00      1AAA
ATOM   1167  CA  PHE A 122       9.308 -13.251  -7.250  1.00 35.65      1AAA
ATOM   1168  CB  PHE A 122       9.750 -12.331  -8.393  1.00 47.27      1AAA
ATOM   1169  CG  PHE A 122      11.252 -12.259  -8.536  1.00 47.27      1AAA
ATOM   1170  CD1 PHE A 122      12.020 -11.502  -7.625  1.00 47.27      1AAA
ATOM   1171  CD2 PHE A 122      11.860 -12.937  -9.614  1.00 47.27      1AAA
ATOM   1172  CE1 PHE A 122      13.412 -11.402  -7.812  1.00 47.27      1AAA
ATOM   1173  CE2 PHE A 122      13.250 -12.836  -9.804  1.00 47.27      1AAA
ATOM   1174  CZ  PHE A 122      14.012 -12.061  -8.905  1.00 47.27      1AAA
ATOM   1175  C   PHE A 122       9.333 -12.594  -5.895  1.00 35.65      1AAA
ATOM   1176  O   PHE A 122       9.951 -13.085  -4.950  1.00 35.65      1AAA
ATOM   1177  N   GLY A 123       8.636 -11.473  -5.810  1.00 36.89      1AAA
ATOM   1178  H   GLY A 123       8.140 -11.134  -6.610  1.00  0.00      1AAA
ATOM   1179  CA  GLY A 123       8.580 -10.740  -4.564  1.00 36.89      1AAA
ATOM   1180  C   GLY A 123       8.656 -11.677  -3.385  1.00 36.89      1AAA
ATOM   1181  O   GLY A 123       9.487 -11.537  -2.509  1.00 36.89      1AAA
ATOM   1182  N   VAL A 124       7.797 -12.668  -3.371  1.00 31.81      1AAA
ATOM   1183  H   VAL A 124       7.246 -12.849  -4.179  1.00  0.00      1AAA
ATOM   1184  CA  VAL A 124       7.821 -13.585  -2.267  1.00 31.81      1AAA
ATOM   1185  CB  VAL A 124       6.581 -14.501  -2.248  1.00 23.87      1AAA
ATOM   1186  CG1 VAL A 124       6.617 -15.508  -1.091  1.00 23.87      1AAA
ATOM   1187  CG2 VAL A 124       5.293 -13.681  -2.182  1.00 23.87      1AAA
ATOM   1188  C   VAL A 124       9.109 -14.399  -2.229  1.00 31.81      1AAA
ATOM   1189  O   VAL A 124       9.822 -14.442  -1.217  1.00 31.81      1AAA
ATOM   1190  N   TRP A 125       9.404 -15.055  -3.339  1.00 36.98      1AAA
ATOM   1191  H   TRP A 125       8.793 -14.964  -4.117  1.00  0.00      1AAA
ATOM   1192  CA  TRP A 125      10.595 -15.884  -3.437  1.00 36.98      1AAA
ATOM   1193  CB  TRP A 125      10.791 -16.288  -4.910  1.00 53.62      1AAA
ATOM   1194  CG  TRP A 125      12.000 -17.175  -5.119  1.00 53.62      1AAA
ATOM   1195  CD2 TRP A 125      13.403 -16.825  -5.235  1.00 53.62      1AAA
ATOM   1196  CE2 TRP A 125      14.134 -18.048  -5.400  1.00 53.62      1AAA
ATOM   1197  CE3 TRP A 125      14.104 -15.600  -5.209  1.00 53.62      1AAA
ATOM   1198  CD1 TRP A 125      11.967 -18.568  -5.230  1.00 53.62      1AAA
ATOM   1199  NE1 TRP A 125      13.211 -19.084  -5.395  1.00 53.62      1AAA
ATOM   1200  HE1 TRP A 125      13.427 -20.034  -5.488  1.00  0.00      1AAA
ATOM   1201  CZ2 TRP A 125      15.540 -18.025  -5.522  1.00 53.62      1AAA
ATOM   1202  CZ3 TRP A 125      15.510 -15.584  -5.335  1.00 53.62      1AAA
ATOM   1203  CH2 TRP A 125      16.224 -16.792  -5.487  1.00 53.62      1AAA
ATOM   1204  C   TRP A 125      11.809 -15.116  -2.958  1.00 36.98      1AAA
ATOM   1205  O   TRP A 125      12.576 -15.565  -2.116  1.00 36.98      1AAA
ATOM   1206  N   ILE A 126      11.969 -13.935  -3.511  1.00 36.40      1AAA
ATOM   1207  H   ILE A 126      11.480 -13.729  -4.345  1.00  0.00      1AAA
ATOM   1208  CA  ILE A 126      13.090 -13.125  -3.150  1.00 36.40      1AAA
ATOM   1209  CB  ILE A 126      13.275 -11.861  -4.009  1.00 50.50      1AAA
ATOM   1210  CG2 ILE A 126      12.380 -10.695  -3.572  1.00 50.50      1AAA
ATOM   1211  CG1 ILE A 126      14.759 -11.480  -3.957  1.00 50.50      1AAA
ATOM   1212  CD  ILE A 126      15.189 -10.413  -4.958  1.00  0.00      1AAA
ATOM   1213  C   ILE A 126      13.174 -12.912  -1.663  1.00 36.40      1AAA
ATOM   1214  O   ILE A 126      14.254 -12.738  -1.146  1.00 36.40      1AAA
ATOM   1215  N   ARG A 127      12.047 -12.928  -0.965  1.00 39.24      1AAA
ATOM   1216  H   ARG A 127      11.177 -13.065  -1.436  1.00  0.00      1AAA
ATOM   1217  CA  ARG A 127      12.090 -12.692   0.469  1.00 39.24      1AAA
ATOM   1218  CB  ARG A 127      10.866 -11.908   0.913  1.00 37.78      1AAA
ATOM   1219  CG  ARG A 127      10.982 -10.432   0.589  1.00 37.78      1AAA
ATOM   1220  CD  ARG A 127       9.652  -9.717   0.823  1.00 37.78      1AAA
ATOM   1221  NE  ARG A 127       9.781  -8.283   0.583  1.00 37.78      1AAA
ATOM   1222  HE  ARG A 127       9.873  -7.665   1.366  1.00  0.00      1AAA
ATOM   1223  CZ  ARG A 127       9.822  -7.809  -0.679  1.00 37.78      1AAA
ATOM   1224  NH1 ARG A 127       9.751  -8.630  -1.728  1.00 37.78      1AAA
ATOM   1225 HH11 ARG A 127       9.778  -8.253  -2.654  1.00  0.00      1AAA
ATOM   1226 HH12 ARG A 127       9.670  -9.620  -1.605  1.00  0.00      1AAA
ATOM   1227  NH2 ARG A 127       9.929  -6.499  -0.880  1.00 37.78      1AAA
ATOM   1228 HH21 ARG A 127       9.950  -6.141  -1.815  1.00  0.00      1AAA
ATOM   1229 HH22 ARG A 127       9.986  -5.873  -0.102  1.00  0.00      1AAA
ATOM   1230  C   ARG A 127      12.121 -13.979   1.248  1.00 39.24      1AAA
ATOM   1231  O   ARG A 127      11.833 -14.002   2.438  1.00 39.24      1AAA
ATOM   1232  N   THR A 128      12.500 -15.059   0.614  1.00 46.60      1AAA
ATOM   1233  H   THR A 128      12.811 -15.011  -0.330  1.00  0.00      1AAA
ATOM   1234  CA  THR A 128      12.470 -16.295   1.344  1.00 46.60      1AAA
ATOM   1235  CB  THR A 128      11.708 -17.361   0.535  1.00 48.90      1AAA
ATOM   1236  OG1 THR A 128      10.482 -16.814   0.047  1.00 48.90      1AAA
ATOM   1237  HG1 THR A 128      10.090 -17.475  -0.507  1.00  0.00      1AAA
ATOM   1238  CG2 THR A 128      11.420 -18.646   1.320  1.00 48.90      1AAA
ATOM   1239  C   THR A 128      13.821 -16.810   1.796  1.00 46.60      1AAA
ATOM   1240  O   THR A 128      14.721 -16.921   0.978  1.00 46.60      1AAA
ATOM   1241  N   PRO A 129      13.994 -17.122   3.096  1.00 40.95      1AAA
ATOM   1242  CD  PRO A 129      13.071 -17.028   4.212  1.00 65.17      1AAA
ATOM   1243  CA  PRO A 129      15.313 -17.637   3.504  1.00 40.95      1AAA
ATOM   1244  CB  PRO A 129      15.042 -18.168   4.910  1.00 65.17      1AAA
ATOM   1245  CG  PRO A 129      13.970 -17.218   5.429  1.00 65.17      1AAA
ATOM   1246  C   PRO A 129      15.611 -18.715   2.475  1.00 40.95      1AAA
ATOM   1247  O   PRO A 129      14.871 -19.691   2.353  1.00 40.95      1AAA
ATOM   1248  N   PRO A 130      16.701 -18.552   1.723  1.00 48.44      1AAA
ATOM   1249  CD  PRO A 130      17.648 -17.458   1.948  1.00 65.08      1AAA
ATOM   1250  CA  PRO A 130      17.178 -19.429   0.658  1.00 48.44      1AAA
ATOM   1251  CB  PRO A 130      18.581 -18.904   0.318  1.00 65.08      1AAA
ATOM   1252  CG  PRO A 130      18.987 -18.005   1.481  1.00 65.08      1AAA
ATOM   1253  C   PRO A 130      17.124 -20.875   1.031  1.00 48.44      1AAA
ATOM   1254  O   PRO A 130      16.682 -21.707   0.245  1.00 48.44      1AAA
ATOM   1255  N   ALA A 131      17.572 -21.184   2.236  1.00 42.81      1AAA
ATOM   1256  H   ALA A 131      17.949 -20.464   2.818  1.00  0.00      1AAA
ATOM   1257  CA  ALA A 131      17.550 -22.572   2.692  1.00 42.81      1AAA
ATOM   1258  CB  ALA A 131      17.747 -22.643   4.206  1.00 99.99      1AAA
ATOM   1259  C   ALA A 131      16.270 -23.299   2.280  1.00 42.81      1AAA
ATOM   1260  O   ALA A 131      16.237 -24.518   2.067  1.00 42.81      1AAA
ATOM   1261  N   TYR A 132      15.220 -22.521   2.137  1.00 40.63      1AAA
ATOM   1262  H   TYR A 132      15.284 -21.549   2.346  1.00  0.00      1AAA
ATOM   1263  CA  TYR A 132      13.969 -23.100   1.814  1.00 40.63      1AAA
ATOM   1264  CB  TYR A 132      13.048 -23.096   3.050  1.00 40.29      1AAA
ATOM   1265  CG  TYR A 132      13.789 -23.486   4.312  1.00 40.29      1AAA
ATOM   1266  CD1 TYR A 132      14.022 -24.849   4.580  1.00 40.29      1AAA
ATOM   1267  CE1 TYR A 132      14.738 -25.204   5.734  1.00 40.29      1AAA
ATOM   1268  CD2 TYR A 132      14.237 -22.469   5.181  1.00 40.29      1AAA
ATOM   1269  CE2 TYR A 132      14.949 -22.826   6.337  1.00 40.29      1AAA
ATOM   1270  CZ  TYR A 132      15.193 -24.189   6.599  1.00 40.29      1AAA
ATOM   1271  OH  TYR A 132      15.896 -24.550   7.730  1.00 40.29      1AAA
ATOM   1272  HH  TYR A 132      16.191 -23.772   8.191  1.00  0.00      1AAA
ATOM   1273  C   TYR A 132      13.235 -22.495   0.650  1.00 40.63      1AAA
ATOM   1274  O   TYR A 132      12.064 -22.170   0.773  1.00 40.63      1AAA
ATOM   1275  N   ARG A 133      13.863 -22.361  -0.497  1.00 58.36      1AAA
ATOM   1276  H   ARG A 133      14.835 -22.583  -0.586  1.00  0.00      1AAA
ATOM   1277  CA  ARG A 133      13.105 -21.795  -1.589  1.00 58.36      1AAA
ATOM   1278  CB  ARG A 133      13.259 -20.263  -1.603  1.00 70.00      1AAA
ATOM   1279  CG  ARG A 133      14.664 -19.735  -1.884  1.00 70.00      1AAA
ATOM   1280  CD  ARG A 133      14.679 -18.210  -1.919  1.00 70.00      1AAA
ATOM   1281  NE  ARG A 133      16.029 -17.700  -2.144  1.00 70.00      1AAA
ATOM   1282  HE  ARG A 133      16.744 -18.326  -2.454  1.00  0.00      1AAA
ATOM   1283  CZ  ARG A 133      16.306 -16.390  -1.973  1.00 70.00      1AAA
ATOM   1284  NH1 ARG A 133      15.365 -15.527  -1.594  1.00 70.00      1AAA
ATOM   1285 HH11 ARG A 133      15.578 -14.557  -1.465  1.00  0.00      1AAA
ATOM   1286 HH12 ARG A 133      14.428 -15.842  -1.437  1.00  0.00      1AAA
ATOM   1287  NH2 ARG A 133      17.542 -15.954  -2.194  1.00 70.00      1AAA
ATOM   1288 HH21 ARG A 133      17.765 -14.986  -2.075  1.00  0.00      1AAA
ATOM   1289 HH22 ARG A 133      18.255 -16.594  -2.481  1.00  0.00      1AAA
ATOM   1290  C   ARG A 133      13.517 -22.416  -2.892  1.00 58.36      1AAA
ATOM   1291  O   ARG A 133      14.576 -23.025  -2.972  1.00 58.36      1AAA
ATOM   1292  N   PRO A 134      12.663 -22.326  -3.925  1.00 52.64      1AAA
ATOM   1293  CD  PRO A 134      11.299 -21.799  -3.981  1.00 99.99      1AAA
ATOM   1294  CA  PRO A 134      13.097 -22.923  -5.180  1.00 52.64      1AAA
ATOM   1295  CB  PRO A 134      12.082 -22.338  -6.170  1.00 99.99      1AAA
ATOM   1296  CG  PRO A 134      10.794 -22.214  -5.358  1.00 99.99      1AAA
ATOM   1297  C   PRO A 134      14.509 -22.403  -5.328  1.00 52.64      1AAA
ATOM   1298  O   PRO A 134      14.824 -21.282  -4.888  1.00 52.64      1AAA
ATOM   1299  N   PRO A 135      15.389 -23.223  -5.907  1.00 87.44      1AAA
ATOM   1300  CD  PRO A 135      15.007 -24.548  -6.398  1.00 99.99      1AAA
ATOM   1301  CA  PRO A 135      16.815 -22.979  -6.164  1.00 87.44      1AAA
ATOM   1302  CB  PRO A 135      17.282 -24.211  -6.955  1.00 99.99      1AAA
ATOM   1303  CG  PRO A 135      16.015 -24.868  -7.489  1.00 99.99      1AAA
ATOM   1304  C   PRO A 135      17.142 -21.651  -6.820  1.00 87.44      1AAA
ATOM   1305  O   PRO A 135      17.907 -20.840  -6.289  1.00 87.44      1AAA
ATOM   1306  N   ASN A 136      16.560 -21.443  -7.990  1.00 99.99      1AAA
ATOM   1307  H   ASN A 136      15.938 -22.136  -8.353  1.00  0.00      1AAA
ATOM   1308  CA  ASN A 136      16.790 -20.221  -8.741  1.00 99.99      1AAA
ATOM   1309  CB  ASN A 136      17.477 -20.507 -10.090  1.00 99.56      1AAA
ATOM   1310  CG  ASN A 136      16.955 -21.768 -10.765  1.00 99.56      1AAA
ATOM   1311  OD1 ASN A 136      17.637 -22.783 -10.830  1.00 99.56      1AAA
ATOM   1312  ND2 ASN A 136      15.713 -21.660 -11.265  1.00 99.56      1AAA
ATOM   1313 HD21 ASN A 136      15.181 -20.818 -11.164  1.00  0.00      1AAA
ATOM   1314 HD22 ASN A 136      15.303 -22.439 -11.738  1.00  0.00      1AAA
ATOM   1315  C   ASN A 136      15.481 -19.443  -8.921  1.00 99.99      1AAA
ATOM   1316  O   ASN A 136      14.419 -20.022  -9.237  1.00 99.99      1AAA
ATOM   1317  N   ALA A 137      15.576 -18.129  -8.714  1.00 97.11      1AAA
ATOM   1318  H   ALA A 137      16.463 -17.761  -8.438  1.00  0.00      1AAA
ATOM   1319  CA  ALA A 137      14.432 -17.242  -8.822  1.00 97.11      1AAA
ATOM   1320  CB  ALA A 137      14.966 -15.805  -8.868  1.00 73.78      1AAA
ATOM   1321  C   ALA A 137      13.677 -17.525 -10.096  1.00 97.11      1AAA
ATOM   1322  O   ALA A 137      14.209 -18.119 -11.034  1.00 97.11      1AAA
ATOM   1323  N   PRO A 138      12.417 -17.096 -10.147  1.00 75.00      1AAA
ATOM   1324  CD  PRO A 138      11.608 -16.571  -9.049  1.00 68.97      1AAA
ATOM   1325  CA  PRO A 138      11.611 -17.330 -11.338  1.00 75.00      1AAA
ATOM   1326  CB  PRO A 138      10.176 -17.379 -10.789  1.00 68.97      1AAA
ATOM   1327  CG  PRO A 138      10.256 -17.230  -9.267  1.00 68.97      1AAA
ATOM   1328  C   PRO A 138      11.745 -16.219 -12.374  1.00 75.00      1AAA
ATOM   1329  O   PRO A 138      12.289 -15.136 -12.094  1.00 75.00      1AAA
ATOM   1330  N   ILE A 139      11.249 -16.507 -13.575  1.00 71.28      1AAA
ATOM   1331  H   ILE A 139      10.851 -17.409 -13.739  1.00  0.00      1AAA
ATOM   1332  CA  ILE A 139      11.307 -15.546 -14.659  1.00 71.28      1AAA
ATOM   1333  CB  ILE A 139      12.649 -15.731 -15.403  1.00 99.99      1AAA
ATOM   1334  CG2 ILE A 139      12.648 -17.027 -16.229  1.00 99.99      1AAA
ATOM   1335  CG1 ILE A 139      13.067 -14.521 -16.247  1.00 99.99      1AAA
ATOM   1336  CD  ILE A 139      14.476 -14.647 -16.830  1.00  0.00      1AAA
ATOM   1337  C   ILE A 139      10.086 -15.586 -15.583  1.00 71.28      1AAA
ATOM   1338  O   ILE A 139       9.365 -16.583 -15.655  1.00 71.28      1AAA
ATOM   1339  N   LEU A 140       9.865 -14.495 -16.303  1.00 56.95      1AAA
ATOM   1340  H   LEU A 140      10.506 -13.730 -16.253  1.00  0.00      1AAA
ATOM   1341  CA  LEU A 140       8.713 -14.425 -17.170  1.00 56.95      1AAA
ATOM   1342  CB  LEU A 140       8.308 -12.982 -17.475  1.00 31.47      1AAA
ATOM   1343  CG  LEU A 140       8.108 -12.029 -16.299  1.00 31.47      1AAA
ATOM   1344  CD1 LEU A 140       9.301 -11.086 -16.129  1.00 31.47      1AAA
ATOM   1345  CD2 LEU A 140       6.799 -11.249 -16.431  1.00 31.47      1AAA
ATOM   1346  C   LEU A 140       8.866 -15.127 -18.467  1.00 56.95      1AAA
ATOM   1347  O   LEU A 140       9.875 -14.993 -19.178  1.00 56.95      1AAA
ATOM   1348  N   SER A 141       7.803 -15.849 -18.778  1.00 99.99      1AAA
ATOM   1349  H   SER A 141       7.053 -15.906 -18.118  1.00  0.00      1AAA
ATOM   1350  CA  SER A 141       7.713 -16.640 -19.982  1.00 99.99      1AAA
ATOM   1351  CB  SER A 141       8.218 -18.065 -19.732  1.00 99.99      1AAA
ATOM   1352  OG  SER A 141       7.573 -18.621 -18.582  1.00 99.99      1AAA
ATOM   1353  HG  SER A 141       7.826 -19.534 -18.541  1.00  0.00      1AAA
ATOM   1354  C   SER A 141       6.258 -16.627 -20.398  1.00 99.99      1AAA
ATOM   1355  O   SER A 141       5.361 -16.460 -19.564  1.00 99.99      1AAA
ATOM   1356  N   THR A 142       6.040 -16.844 -21.689  1.00 99.99      1AAA
ATOM   1357  H   THR A 142       6.825 -16.983 -22.291  1.00  0.00      1AAA
ATOM   1358  CA  THR A 142       4.705 -16.853 -22.277  1.00 99.99      1AAA
ATOM   1359  CB  THR A 142       4.817 -16.915 -23.806  1.00 99.99      1AAA
ATOM   1360  OG1 THR A 142       5.852 -16.035 -24.258  1.00 99.99      1AAA
ATOM   1361  HG1 THR A 142       5.880 -16.116 -25.202  1.00  0.00      1AAA
ATOM   1362  CG2 THR A 142       3.495 -16.580 -24.504  1.00  0.00      1AAA
ATOM   1363  C   THR A 142       3.778 -17.960 -21.736  1.00 99.99      1AAA
ATOM   1364 OCT1 THR A 142       4.184 -19.122 -21.758  1.00  0.00      1AAA
ATOM   1365 OCT2 THR A 142       2.672 -17.648 -21.297  1.00  0.00      1AAA
TER
ATOM   1366  N   MET B   1      11.965   5.953 -31.647  1.00 68.58      1BBB
ATOM   1367  HT1 MET B   1      12.283   4.963 -31.659  1.00  0.00      1BBB
ATOM   1368  HT2 MET B   1      12.591   6.536 -32.238  1.00  0.00      1BBB
ATOM   1369  HT3 MET B   1      11.980   6.320 -30.674  1.00  0.00      1BBB
ATOM   1370  CA  MET B   1      10.580   6.045 -32.165  1.00 68.58      1BBB
ATOM   1371  CB  MET B   1       9.756   4.977 -31.439  1.00 58.39      1BBB
ATOM   1372  CG  MET B   1      10.000   4.934 -29.926  1.00 58.39      1BBB
ATOM   1373  SD  MET B   1       9.312   3.488 -29.118  1.00 58.39      1BBB
ATOM   1374  CE  MET B   1      10.281   3.603 -27.606  1.00 58.39      1BBB
ATOM   1375  C   MET B   1       9.998   7.424 -31.972  1.00 68.58      1BBB
ATOM   1376  O   MET B   1      10.156   8.044 -30.926  1.00 68.58      1BBB
ATOM   1377  N   ASP B   2       9.293   7.882 -32.995  1.00 55.05      1BBB
ATOM   1378  H   ASP B   2       9.133   7.286 -33.783  1.00  0.00      1BBB
ATOM   1379  CA  ASP B   2       8.654   9.187 -32.978  1.00 55.05      1BBB
ATOM   1380  CB  ASP B   2       8.714   9.837 -34.371  1.00 99.99      1BBB
ATOM   1381  CG  ASP B   2      10.029   9.540 -35.078  1.00 99.99      1BBB
ATOM   1382  OD1 ASP B   2      11.060  10.067 -34.663  1.00 99.99      1BBB
ATOM   1383  OD2 ASP B   2      10.014   8.770 -36.038  1.00 99.99      1BBB
ATOM   1384  C   ASP B   2       7.204   8.932 -32.589  1.00 55.05      1BBB
ATOM   1385  O   ASP B   2       6.396   8.550 -33.428  1.00 55.05      1BBB
ATOM   1386  N   ILE B   3       6.860   9.121 -31.320  1.00 45.91      1BBB
ATOM   1387  H   ILE B   3       7.543   9.461 -30.675  1.00  0.00      1BBB
ATOM   1388  CA  ILE B   3       5.482   8.877 -30.889  1.00 45.91      1BBB
ATOM   1389  CB  ILE B   3       5.468   8.111 -29.562  1.00 27.90      1BBB
ATOM   1390  CG2 ILE B   3       4.025   7.807 -29.161  1.00 27.90      1BBB
ATOM   1391  CG1 ILE B   3       6.291   6.826 -29.646  1.00 27.90      1BBB
ATOM   1392  CD  ILE B   3       6.374   6.097 -28.305  1.00  0.00      1BBB
ATOM   1393  C   ILE B   3       4.667  10.162 -30.761  1.00 45.91      1BBB
ATOM   1394  O   ILE B   3       5.022  11.047 -29.983  1.00 45.91      1BBB
ATOM   1395  N   ASP B   4       3.575  10.281 -31.506  1.00 29.67      1BBB
ATOM   1396  H   ASP B   4       3.284   9.527 -32.095  1.00  0.00      1BBB
ATOM   1397  CA  ASP B   4       2.777  11.497 -31.381  1.00 29.67      1BBB
ATOM   1398  CB  ASP B   4       2.164  11.797 -32.757  1.00 52.03      1BBB
ATOM   1399  CG  ASP B   4       1.611  13.207 -32.878  1.00 52.03      1BBB
ATOM   1400  OD1 ASP B   4       0.759  13.594 -32.082  1.00 52.03      1BBB
ATOM   1401  OD2 ASP B   4       2.034  13.911 -33.790  1.00 52.03      1BBB
ATOM   1402  C   ASP B   4       1.711  11.234 -30.352  1.00 29.67      1BBB
ATOM   1403  O   ASP B   4       0.815  10.427 -30.559  1.00 29.67      1BBB
ATOM   1404  N   PRO B   5       1.717  11.984 -29.275  1.00 38.09      1BBB
ATOM   1405  CD  PRO B   5       2.610  13.100 -28.973  1.00 47.49      1BBB
ATOM   1406  CA  PRO B   5       0.729  11.745 -28.245  1.00 38.09      1BBB
ATOM   1407  CB  PRO B   5       1.052  12.817 -27.193  1.00 47.49      1BBB
ATOM   1408  CG  PRO B   5       1.848  13.898 -27.924  1.00 47.49      1BBB
ATOM   1409  C   PRO B   5      -0.665  11.808 -28.757  1.00 38.09      1BBB
ATOM   1410  O   PRO B   5      -1.537  11.144 -28.210  1.00 38.09      1BBB
ATOM   1411  N   TYR B   6      -0.887  12.586 -29.809  1.00 36.44      1BBB
ATOM   1412  H   TYR B   6      -0.123  13.062 -30.244  1.00  0.00      1BBB
ATOM   1413  CA  TYR B   6      -2.231  12.725 -30.347  1.00 36.44      1BBB
ATOM   1414  CB  TYR B   6      -2.513  14.180 -30.731  1.00 40.76      1BBB
ATOM   1415  CG  TYR B   6      -2.193  15.103 -29.577  1.00 40.76      1BBB
ATOM   1416  CD1 TYR B   6      -3.010  15.089 -28.428  1.00 40.76      1BBB
ATOM   1417  CE1 TYR B   6      -2.695  15.943 -27.358  1.00 40.76      1BBB
ATOM   1418  CD2 TYR B   6      -1.075  15.951 -29.685  1.00 40.76      1BBB
ATOM   1419  CE2 TYR B   6      -0.761  16.808 -28.619  1.00 40.76      1BBB
ATOM   1420  CZ  TYR B   6      -1.576  16.791 -27.470  1.00 40.76      1BBB
ATOM   1421  OH  TYR B   6      -1.272  17.634 -26.423  1.00 40.76      1BBB
ATOM   1422  HH  TYR B   6      -0.513  18.159 -26.643  1.00  0.00      1BBB
ATOM   1423  C   TYR B   6      -2.712  11.770 -31.423  1.00 36.44      1BBB
ATOM   1424  O   TYR B   6      -3.930  11.621 -31.607  1.00 36.44      1BBB
ATOM   1425  N   LYS B   7      -1.791  11.118 -32.132  1.00 47.84      1BBB
ATOM   1426  H   LYS B   7      -0.824  11.298 -31.945  1.00  0.00      1BBB
ATOM   1427  CA  LYS B   7      -2.186  10.214 -33.214  1.00 47.84      1BBB
ATOM   1428  CB  LYS B   7      -0.950   9.445 -33.662  1.00 99.99      1BBB
ATOM   1429  CG  LYS B   7      -0.969   9.044 -35.133  1.00 99.99      1BBB
ATOM   1430  CD  LYS B   7       0.382   8.443 -35.499  1.00 99.99      1BBB
ATOM   1431  CE  LYS B   7       0.466   7.877 -36.913  1.00 99.99      1BBB
ATOM   1432  NZ  LYS B   7       1.763   7.201 -37.047  1.00 99.99      1BBB
ATOM   1433  HZ1 LYS B   7       1.813   6.707 -37.960  1.00  0.00      1BBB
ATOM   1434  HZ2 LYS B   7       2.528   7.903 -36.985  1.00  0.00      1BBB
ATOM   1435  HZ3 LYS B   7       1.865   6.517 -36.269  1.00  0.00      1BBB
ATOM   1436  C   LYS B   7      -3.380   9.308 -32.914  1.00 47.84      1BBB
ATOM   1437  O   LYS B   7      -4.423   9.435 -33.549  1.00 47.84      1BBB
ATOM   1438  N   GLU B   8      -3.240   8.416 -31.937  1.00 43.72      1BBB
ATOM   1439  H   GLU B   8      -2.366   8.389 -31.453  1.00  0.00      1BBB
ATOM   1440  CA  GLU B   8      -4.315   7.487 -31.587  1.00 43.72      1BBB
ATOM   1441  CB  GLU B   8      -3.795   6.546 -30.499  1.00 43.61      1BBB
ATOM   1442  CG  GLU B   8      -3.275   7.286 -29.257  1.00 43.61      1BBB
ATOM   1443  CD  GLU B   8      -3.474   6.437 -28.019  1.00 43.61      1BBB
ATOM   1444  OE1 GLU B   8      -4.559   6.489 -27.444  1.00 43.61      1BBB
ATOM   1445  OE2 GLU B   8      -2.548   5.731 -27.629  1.00 43.61      1BBB
ATOM   1446  C   GLU B   8      -5.576   8.141 -31.093  1.00 43.72      1BBB
ATOM   1447  O   GLU B   8      -6.397   7.492 -30.477  1.00 43.72      1BBB
ATOM   1448  N   PHE B   9      -5.721   9.433 -31.312  1.00 31.06      1BBB
ATOM   1449  H   PHE B   9      -5.002   9.995 -31.707  1.00  0.00      1BBB
ATOM   1450  CA  PHE B   9      -6.946  10.091 -30.920  1.00 31.06      1BBB
ATOM   1451  CB  PHE B   9      -6.720  11.073 -29.764  1.00 21.07      1BBB
ATOM   1452  CG  PHE B   9      -6.220  10.395 -28.512  1.00 21.07      1BBB
ATOM   1453  CD1 PHE B   9      -4.876  10.580 -28.122  1.00 21.07      1BBB
ATOM   1454  CD2 PHE B   9      -7.106   9.612 -27.742  1.00 21.07      1BBB
ATOM   1455  CE1 PHE B   9      -4.416   9.996 -26.927  1.00 21.07      1BBB
ATOM   1456  CE2 PHE B   9      -6.649   9.032 -26.545  1.00 21.07      1BBB
ATOM   1457  CZ  PHE B   9      -5.314   9.240 -26.144  1.00 21.07      1BBB
ATOM   1458  C   PHE B   9      -7.325  10.889 -32.151  1.00 31.06      1BBB
ATOM   1459  O   PHE B   9      -7.869  11.982 -32.077  1.00 31.06      1BBB
ATOM   1460  N   GLY B  10      -6.998  10.323 -33.305  1.00 54.23      1BBB
ATOM   1461  H   GLY B  10      -6.556   9.426 -33.315  1.00  0.00      1BBB
ATOM   1462  CA  GLY B  10      -7.323  10.951 -34.576  1.00 54.23      1BBB
ATOM   1463  C   GLY B  10      -7.012  12.420 -34.701  1.00 54.23      1BBB
ATOM   1464  O   GLY B  10      -7.762  13.191 -35.277  1.00 54.23      1BBB
ATOM   1465  N   ALA B  11      -5.885  12.806 -34.155  1.00 44.04      1BBB
ATOM   1466  H   ALA B  11      -5.327  12.138 -33.660  1.00  0.00      1BBB
ATOM   1467  CA  ALA B  11      -5.483  14.184 -34.214  1.00 44.04      1BBB
ATOM   1468  CB  ALA B  11      -5.963  14.965 -32.991  1.00 29.31      1BBB
ATOM   1469  C   ALA B  11      -3.989  14.107 -34.117  1.00 44.04      1BBB
ATOM   1470  O   ALA B  11      -3.430  13.038 -33.918  1.00 44.04      1BBB
ATOM   1471  N   THR B  12      -3.340  15.245 -34.243  1.00 58.17      1BBB
ATOM   1472  H   THR B  12      -3.848  16.089 -34.416  1.00  0.00      1BBB
ATOM   1473  CA  THR B  12      -1.905  15.274 -34.204  1.00 58.17      1BBB
ATOM   1474  CB  THR B  12      -1.297  15.040 -35.606  1.00 49.34      1BBB
ATOM   1475  OG1 THR B  12       0.121  15.230 -35.585  1.00 49.34      1BBB
ATOM   1476  HG1 THR B  12       0.460  14.881 -36.399  1.00  0.00      1BBB
ATOM   1477  CG2 THR B  12      -1.926  15.900 -36.703  1.00 49.34      1BBB
ATOM   1478  C   THR B  12      -1.438  16.557 -33.579  1.00 58.17      1BBB
ATOM   1479  O   THR B  12      -2.128  17.586 -33.606  1.00 75.83      1BBB
ATOM   1480  N   VAL B  13      -0.235  16.494 -33.039  1.00 41.61      1BBB
ATOM   1481  H   VAL B  13       0.262  15.624 -33.072  1.00  0.00      1BBB
ATOM   1482  CA  VAL B  13       0.367  17.658 -32.433  1.00 41.61      1BBB
ATOM   1483  CB  VAL B  13       1.735  17.360 -31.779  1.00 42.60      1BBB
ATOM   1484  CG1 VAL B  13       2.833  16.918 -32.751  1.00 42.60      1BBB
ATOM   1485  CG2 VAL B  13       2.171  18.539 -30.906  1.00 42.60      1BBB
ATOM   1486  C   VAL B  13       0.390  18.783 -33.471  1.00 41.61      1BBB
ATOM   1487  O   VAL B  13       0.093  19.955 -33.185  1.00 41.61      1BBB
ATOM   1488  N   GLU B  14       0.746  18.411 -34.687  1.00 52.73      1BBB
ATOM   1489  H   GLU B  14       0.962  17.450 -34.866  1.00  0.00      1BBB
ATOM   1490  CA  GLU B  14       0.797  19.378 -35.742  1.00 52.73      1BBB
ATOM   1491  CB  GLU B  14       1.309  18.695 -37.013  1.00 99.99      1BBB
ATOM   1492  CG  GLU B  14       1.669  19.648 -38.157  1.00 99.99      1BBB
ATOM   1493  CD  GLU B  14       1.982  18.849 -39.405  1.00 99.99      1BBB
ATOM   1494  OE1 GLU B  14       3.023  18.194 -39.442  1.00 99.99      1BBB
ATOM   1495  OE2 GLU B  14       1.181  18.889 -40.339  1.00 99.99      1BBB
ATOM   1496  C   GLU B  14      -0.584  19.977 -35.961  1.00 52.73      1BBB
ATOM   1497  O   GLU B  14      -0.713  21.038 -36.561  1.00 52.73      1BBB
ATOM   1498  N   LEU B  15      -1.628  19.308 -35.489  1.00 36.38      1BBB
ATOM   1499  H   LEU B  15      -1.481  18.396 -35.124  1.00  0.00      1BBB
ATOM   1500  CA  LEU B  15      -2.951  19.881 -35.682  1.00 36.38      1BBB
ATOM   1501  CB  LEU B  15      -4.020  18.783 -35.774  1.00 36.90      1BBB
ATOM   1502  CG  LEU B  15      -5.450  19.243 -36.067  1.00 36.90      1BBB
ATOM   1503  CD1 LEU B  15      -5.563  19.973 -37.405  1.00 36.90      1BBB
ATOM   1504  CD2 LEU B  15      -6.436  18.076 -35.980  1.00 36.90      1BBB
ATOM   1505  C   LEU B  15      -3.245  20.846 -34.585  1.00 36.38      1BBB
ATOM   1506  O   LEU B  15      -3.618  21.971 -34.859  1.00 36.38      1BBB
ATOM   1507  N   LEU B  16      -3.103  20.387 -33.344  1.00 42.51      1BBB
ATOM   1508  H   LEU B  16      -2.805  19.442 -33.215  1.00  0.00      1BBB
ATOM   1509  CA  LEU B  16      -3.356  21.236 -32.188  1.00 42.51      1BBB
ATOM   1510  CB  LEU B  16      -2.928  20.570 -30.879  1.00 28.79      1BBB
ATOM   1511  CG  LEU B  16      -3.980  19.659 -30.243  1.00 28.79      1BBB
ATOM   1512  CD1 LEU B  16      -4.106  18.296 -30.929  1.00 28.79      1BBB
ATOM   1513  CD2 LEU B  16      -3.729  19.523 -28.742  1.00 28.79      1BBB
ATOM   1514  C   LEU B  16      -2.619  22.550 -32.344  1.00 42.51      1BBB
ATOM   1515  O   LEU B  16      -3.026  23.592 -31.809  1.00 42.51      1BBB
ATOM   1516  N   SER B  17      -1.521  22.495 -33.083  1.00 64.34      1BBB
ATOM   1517  H   SER B  17      -1.202  21.616 -33.437  1.00  0.00      1BBB
ATOM   1518  CA  SER B  17      -0.742  23.687 -33.340  1.00 64.34      1BBB
ATOM   1519  CB  SER B  17       0.380  23.443 -34.354  1.00 99.99      1BBB
ATOM   1520  OG  SER B  17      -0.147  23.422 -35.683  1.00 99.99      1BBB
ATOM   1521  HG  SER B  17       0.244  22.680 -36.126  1.00  0.00      1BBB
ATOM   1522  C   SER B  17      -1.673  24.829 -33.794  1.00 64.34      1BBB
ATOM   1523  O   SER B  17      -1.375  26.005 -33.613  1.00 64.34      1BBB
ATOM   1524  N   PHE B  18      -2.805  24.477 -34.385  1.00 39.11      1BBB
ATOM   1525  H   PHE B  18      -2.836  23.547 -34.715  1.00  0.00      1BBB
ATOM   1526  CA  PHE B  18      -3.742  25.475 -34.838  1.00 39.11      1BBB
ATOM   1527  CB  PHE B  18      -5.078  24.850 -35.267  1.00 38.63      1BBB
ATOM   1528  CG  PHE B  18      -5.070  24.263 -36.668  1.00 38.63      1BBB
ATOM   1529  CD1 PHE B  18      -3.870  24.059 -37.390  1.00 38.63      1BBB
ATOM   1530  CD2 PHE B  18      -6.318  23.926 -37.238  1.00 38.63      1BBB
ATOM   1531  CE1 PHE B  18      -3.920  23.529 -38.694  1.00 38.63      1BBB
ATOM   1532  CE2 PHE B  18      -6.372  23.397 -38.541  1.00 38.63      1BBB
ATOM   1533  CZ  PHE B  18      -5.173  23.211 -39.259  1.00 38.63      1BBB
ATOM   1534  C   PHE B  18      -3.985  26.416 -33.656  1.00 39.11      1BBB
ATOM   1535  O   PHE B  18      -3.923  27.631 -33.792  1.00 39.11      1BBB
ATOM   1536  N   LEU B  19      -4.258  25.864 -32.487  1.00 26.94      1BBB
ATOM   1537  H   LEU B  19      -4.313  24.869 -32.430  1.00  0.00      1BBB
ATOM   1538  CA  LEU B  19      -4.484  26.699 -31.310  1.00 26.94      1BBB
ATOM   1539  CB  LEU B  19      -4.979  25.845 -30.146  1.00 29.80      1BBB
ATOM   1540  CG  LEU B  19      -6.154  24.928 -30.471  1.00 29.80      1BBB
ATOM   1541  CD1 LEU B  19      -6.366  23.927 -29.341  1.00 29.80      1BBB
ATOM   1542  CD2 LEU B  19      -7.432  25.694 -30.816  1.00 29.80      1BBB
ATOM   1543  C   LEU B  19      -3.263  27.482 -30.825  1.00 26.94      1BBB
ATOM   1544  O   LEU B  19      -2.216  26.906 -30.516  1.00 26.94      1BBB
ATOM   1545  N   PRO B  20      -3.373  28.804 -30.740  1.00 30.12      1BBB
ATOM   1546  CD  PRO B  20      -4.554  29.620 -30.987  1.00 46.28      1BBB
ATOM   1547  CA  PRO B  20      -2.219  29.571 -30.258  1.00 30.12      1BBB
ATOM   1548  CB  PRO B  20      -2.739  31.012 -30.314  1.00 46.28      1BBB
ATOM   1549  CG  PRO B  20      -4.263  30.907 -30.225  1.00 46.28      1BBB
ATOM   1550  C   PRO B  20      -1.890  29.081 -28.831  1.00 30.12      1BBB
ATOM   1551  O   PRO B  20      -2.783  29.005 -27.984  1.00 30.12      1BBB
ATOM   1552  N   SER B  21      -0.625  28.746 -28.573  1.00 44.50      1BBB
ATOM   1553  H   SER B  21       0.043  28.834 -29.311  1.00  0.00      1BBB
ATOM   1554  CA  SER B  21      -0.191  28.225 -27.270  1.00 44.50      1BBB
ATOM   1555  CB  SER B  21       1.332  28.094 -27.263  1.00 82.42      1BBB
ATOM   1556  OG  SER B  21       1.932  29.359 -27.557  1.00 82.42      1BBB
ATOM   1557  HG  SER B  21       2.870  29.228 -27.539  1.00  0.00      1BBB
ATOM   1558  C   SER B  21      -0.688  29.002 -26.077  1.00 44.50      1BBB
ATOM   1559  O   SER B  21      -1.079  28.433 -25.064  1.00 44.50      1BBB
ATOM   1560  N   ASP B  22      -0.682  30.312 -26.191  1.00 60.57      1BBB
ATOM   1561  H   ASP B  22      -0.391  30.738 -27.049  1.00  0.00      1BBB
ATOM   1562  CA  ASP B  22      -1.133  31.132 -25.087  1.00 60.57      1BBB
ATOM   1563  CB  ASP B  22      -0.774  32.605 -25.348  1.00 71.76      1BBB
ATOM   1564  CG  ASP B  22      -1.439  33.136 -26.611  1.00 71.76      1BBB
ATOM   1565  OD1 ASP B  22      -0.932  32.870 -27.701  1.00 71.76      1BBB
ATOM   1566  OD2 ASP B  22      -2.458  33.814 -26.495  1.00 71.76      1BBB
ATOM   1567  C   ASP B  22      -2.618  30.957 -24.796  1.00 60.57      1BBB
ATOM   1568  O   ASP B  22      -3.162  31.599 -23.898  1.00 60.57      1BBB
ATOM   1569  N   PHE B  23      -3.272  30.065 -25.521  1.00 29.55      1BBB
ATOM   1570  H   PHE B  23      -2.799  29.486 -26.175  1.00  0.00      1BBB
ATOM   1571  CA  PHE B  23      -4.708  29.912 -25.375  1.00 29.55      1BBB
ATOM   1572  CB  PHE B  23      -5.373  29.863 -26.775  1.00 49.68      1BBB
ATOM   1573  CG  PHE B  23      -6.565  28.934 -26.905  1.00 49.68      1BBB
ATOM   1574  CD1 PHE B  23      -6.347  27.551 -27.096  1.00 49.68      1BBB
ATOM   1575  CD2 PHE B  23      -7.872  29.463 -26.819  1.00 49.68      1BBB
ATOM   1576  CE1 PHE B  23      -7.450  26.679 -27.164  1.00 49.68      1BBB
ATOM   1577  CE2 PHE B  23      -8.976  28.591 -26.894  1.00 49.68      1BBB
ATOM   1578  CZ  PHE B  23      -8.753  27.207 -27.052  1.00 49.68      1BBB
ATOM   1579  C   PHE B  23      -5.145  28.816 -24.431  1.00 29.55      1BBB
ATOM   1580  O   PHE B  23      -6.302  28.718 -24.047  1.00 29.55      1BBB
ATOM   1581  N   PHE B  24      -4.235  27.975 -24.023  1.00 28.25      1BBB
ATOM   1582  H   PHE B  24      -3.274  28.077 -24.281  1.00  0.00      1BBB
ATOM   1583  CA  PHE B  24      -4.691  26.935 -23.146  1.00 28.25      1BBB
ATOM   1584  CB  PHE B  24      -3.703  25.758 -23.156  1.00 48.67      1BBB
ATOM   1585  CG  PHE B  24      -3.589  25.141 -24.533  1.00 48.67      1BBB
ATOM   1586  CD1 PHE B  24      -2.576  25.585 -25.412  1.00 48.67      1BBB
ATOM   1587  CD2 PHE B  24      -4.494  24.128 -24.913  1.00 48.67      1BBB
ATOM   1588  CE1 PHE B  24      -2.466  25.006 -26.691  1.00 48.67      1BBB
ATOM   1589  CE2 PHE B  24      -4.384  23.544 -26.190  1.00 48.67      1BBB
ATOM   1590  CZ  PHE B  24      -3.369  23.989 -27.064  1.00 48.67      1BBB
ATOM   1591  C   PHE B  24      -4.824  27.486 -21.768  1.00 28.25      1BBB
ATOM   1592  O   PHE B  24      -4.033  28.320 -21.362  1.00 28.25      1BBB
ATOM   1593  N   PRO B  25      -5.855  27.091 -21.038  1.00 29.72      1BBB
ATOM   1594  CD  PRO B  25      -6.999  26.270 -21.411  1.00 45.48      1BBB
ATOM   1595  CA  PRO B  25      -5.929  27.642 -19.685  1.00 29.72      1BBB
ATOM   1596  CB  PRO B  25      -7.340  27.226 -19.240  1.00 45.48      1BBB
ATOM   1597  CG  PRO B  25      -8.098  26.804 -20.503  1.00 45.48      1BBB
ATOM   1598  C   PRO B  25      -4.839  27.046 -18.759  1.00 29.72      1BBB
ATOM   1599  O   PRO B  25      -4.038  26.209 -19.170  1.00 29.72      1BBB
ATOM   1600  N   SER B  26      -4.811  27.505 -17.511  1.00 45.65      1BBB
ATOM   1601  H   SER B  26      -5.528  28.146 -17.237  1.00  0.00      1BBB
ATOM   1602  CA  SER B  26      -3.828  27.081 -16.503  1.00 45.65      1BBB
ATOM   1603  CB  SER B  26      -3.771  28.014 -15.284  1.00 82.75      1BBB
ATOM   1604  OG  SER B  26      -4.722  27.637 -14.289  1.00 82.75      1BBB
ATOM   1605  HG  SER B  26      -5.527  28.097 -14.494  1.00  0.00      1BBB
ATOM   1606  C   SER B  26      -3.813  25.617 -16.121  1.00 45.65      1BBB
ATOM   1607  O   SER B  26      -4.876  25.021 -15.960  1.00 45.65      1BBB
ATOM   1608  N   VAL B  27      -2.625  25.053 -15.895  1.00 34.55      1BBB
ATOM   1609  H   VAL B  27      -1.803  25.597 -16.054  1.00  0.00      1BBB
ATOM   1610  CA  VAL B  27      -2.568  23.641 -15.497  1.00 34.55      1BBB
ATOM   1611  CB  VAL B  27      -1.175  23.147 -15.084  1.00 40.59      1BBB
ATOM   1612  CG1 VAL B  27      -1.137  21.631 -15.286  1.00 40.59      1BBB
ATOM   1613  CG2 VAL B  27      -0.009  23.832 -15.798  1.00 40.59      1BBB
ATOM   1614  C   VAL B  27      -3.520  23.459 -14.350  1.00 34.55      1BBB
ATOM   1615  O   VAL B  27      -4.298  22.505 -14.324  1.00 34.55      1BBB
ATOM   1616  N   ARG B  28      -3.454  24.378 -13.394  1.00 41.53      1BBB
ATOM   1617  H   ARG B  28      -2.799  25.129 -13.473  1.00  0.00      1BBB
ATOM   1618  CA  ARG B  28      -4.341  24.282 -12.255  1.00 41.53      1BBB
ATOM   1619  CB  ARG B  28      -4.129  25.584 -11.462  1.00 99.99      1BBB
ATOM   1620  CG  ARG B  28      -4.878  25.850 -10.153  1.00 99.99      1BBB
ATOM   1621  CD  ARG B  28      -4.480  24.950  -8.983  1.00 99.99      1BBB
ATOM   1622  NE  ARG B  28      -5.098  23.634  -9.097  1.00 99.99      1BBB
ATOM   1623  HE  ARG B  28      -6.090  23.579  -9.227  1.00  0.00      1BBB
ATOM   1624  CZ  ARG B  28      -4.374  22.505  -8.997  1.00 99.99      1BBB
ATOM   1625  NH1 ARG B  28      -3.051  22.545  -8.838  1.00 99.99      1BBB
ATOM   1626 HH11 ARG B  28      -2.524  21.699  -8.766  1.00  0.00      1BBB
ATOM   1627 HH12 ARG B  28      -2.578  23.425  -8.791  1.00  0.00      1BBB
ATOM   1628  NH2 ARG B  28      -5.003  21.337  -9.059  1.00 99.99      1BBB
ATOM   1629 HH21 ARG B  28      -4.495  20.478  -8.994  1.00  0.00      1BBB
ATOM   1630 HH22 ARG B  28      -5.998  21.323  -9.173  1.00  0.00      1BBB
ATOM   1631  C   ARG B  28      -5.718  24.107 -12.833  1.00 41.53      1BBB
ATOM   1632  O   ARG B  28      -6.246  22.995 -12.851  1.00 41.53      1BBB
ATOM   1633  N   ASP B  29      -6.275  25.204 -13.334  1.00 35.53      1BBB
ATOM   1634  H   ASP B  29      -5.790  26.077 -13.293  1.00  0.00      1BBB
ATOM   1635  CA  ASP B  29      -7.595  25.195 -13.929  1.00 35.53      1BBB
ATOM   1636  CB  ASP B  29      -7.803  26.289 -14.988  1.00 83.55      1BBB
ATOM   1637  CG  ASP B  29      -7.725  27.698 -14.429  1.00 83.55      1BBB
ATOM   1638  OD1 ASP B  29      -8.001  27.901 -13.248  1.00 83.55      1BBB
ATOM   1639  OD2 ASP B  29      -7.379  28.598 -15.193  1.00 83.55      1BBB
ATOM   1640  C   ASP B  29      -7.874  23.843 -14.573  1.00 35.53      1BBB
ATOM   1641  O   ASP B  29      -8.763  23.110 -14.134  1.00 35.53      1BBB
ATOM   1642  N   LEU B  30      -7.101  23.492 -15.590  1.00 26.59      1BBB
ATOM   1643  H   LEU B  30      -6.483  24.165 -15.979  1.00  0.00      1BBB
ATOM   1644  CA  LEU B  30      -7.295  22.225 -16.263  1.00 26.59      1BBB
ATOM   1645  CB  LEU B  30      -6.155  21.862 -17.214  1.00 31.64      1BBB
ATOM   1646  CG  LEU B  30      -6.369  22.245 -18.681  1.00 31.64      1BBB
ATOM   1647  CD1 LEU B  30      -7.831  22.153 -19.127  1.00 31.64      1BBB
ATOM   1648  CD2 LEU B  30      -5.734  23.585 -19.013  1.00 31.64      1BBB
ATOM   1649  C   LEU B  30      -7.456  21.096 -15.247  1.00 26.59      1BBB
ATOM   1650  O   LEU B  30      -8.432  20.341 -15.286  1.00 26.59      1BBB
ATOM   1651  N   LEU B  31      -6.502  20.975 -14.336  1.00 33.86      1BBB
ATOM   1652  H   LEU B  31      -5.856  21.716 -14.277  1.00  0.00      1BBB
ATOM   1653  CA  LEU B  31      -6.585  19.945 -13.325  1.00 33.86      1BBB
ATOM   1654  CB  LEU B  31      -5.441  20.002 -12.309  1.00 27.42      1BBB
ATOM   1655  CG  LEU B  31      -4.048  19.733 -12.877  1.00 27.42      1BBB
ATOM   1656  CD1 LEU B  31      -2.969  20.128 -11.872  1.00 27.42      1BBB
ATOM   1657  CD2 LEU B  31      -3.879  18.294 -13.365  1.00 27.42      1BBB
ATOM   1658  C   LEU B  31      -7.903  20.077 -12.631  1.00 33.86      1BBB
ATOM   1659  O   LEU B  31      -8.719  19.160 -12.657  1.00 33.86      1BBB
ATOM   1660  N   ASP B  32      -8.106  21.230 -12.007  1.00 49.41      1BBB
ATOM   1661  H   ASP B  32      -7.362  21.884 -11.921  1.00  0.00      1BBB
ATOM   1662  CA  ASP B  32      -9.348  21.529 -11.308  1.00 49.41      1BBB
ATOM   1663  CB  ASP B  32      -9.477  23.014 -10.964  1.00 84.08      1BBB
ATOM   1664  CG  ASP B  32      -8.373  23.429 -10.006  1.00 84.08      1BBB
ATOM   1665  OD1 ASP B  32      -7.965  22.625  -9.165  1.00 84.08      1BBB
ATOM   1666  OD2 ASP B  32      -7.920  24.565 -10.107  1.00 84.08      1BBB
ATOM   1667  C   ASP B  32     -10.542  20.989 -12.097  1.00 49.41      1BBB
ATOM   1668  O   ASP B  32     -11.378  20.267 -11.565  1.00 49.41      1BBB
ATOM   1669  N   THR B  33     -10.620  21.322 -13.376  1.00 34.20      1BBB
ATOM   1670  H   THR B  33      -9.843  21.727 -13.836  1.00  0.00      1BBB
ATOM   1671  CA  THR B  33     -11.730  20.836 -14.164  1.00 34.20      1BBB
ATOM   1672  CB  THR B  33     -11.711  21.518 -15.539  1.00 50.96      1BBB
ATOM   1673  OG1 THR B  33     -11.572  22.932 -15.377  1.00 50.96      1BBB
ATOM   1674  HG1 THR B  33     -11.483  23.299 -16.246  1.00  0.00      1BBB
ATOM   1675  CG2 THR B  33     -12.947  21.200 -16.386  1.00 50.96      1BBB
ATOM   1676  C   THR B  33     -11.747  19.331 -14.304  1.00 34.20      1BBB
ATOM   1677  O   THR B  33     -12.789  18.705 -14.110  1.00 34.20      1BBB
ATOM   1678  N   ALA B  34     -10.616  18.739 -14.663  1.00 30.32      1BBB
ATOM   1679  H   ALA B  34      -9.786  19.276 -14.741  1.00  0.00      1BBB
ATOM   1680  CA  ALA B  34     -10.570  17.292 -14.767  1.00 30.32      1BBB
ATOM   1681  CB  ALA B  34      -9.137  16.772 -14.880  1.00 15.33      1BBB
ATOM   1682  C   ALA B  34     -11.148  16.698 -13.490  1.00 30.32      1BBB
ATOM   1683  O   ALA B  34     -11.968  15.784 -13.532  1.00 30.32      1BBB
ATOM   1684  N   SER B  35     -10.748  17.229 -12.348  1.00 31.99      1BBB
ATOM   1685  H   SER B  35     -10.165  18.036 -12.340  1.00  0.00      1BBB
ATOM   1686  CA  SER B  35     -11.263  16.679 -11.117  1.00 31.99      1BBB
ATOM   1687  CB  SER B  35     -10.493  17.252  -9.927  1.00 55.79      1BBB
ATOM   1688  OG  SER B  35     -10.828  16.543  -8.730  1.00 55.79      1BBB
ATOM   1689  HG  SER B  35     -10.637  17.129  -8.009  1.00  0.00      1BBB
ATOM   1690  C   SER B  35     -12.748  16.986 -10.977  1.00 31.99      1BBB
ATOM   1691  O   SER B  35     -13.532  16.183 -10.455  1.00 31.99      1BBB
ATOM   1692  N   ALA B  36     -13.154  18.154 -11.448  1.00 41.64      1BBB
ATOM   1693  H   ALA B  36     -12.514  18.747 -11.931  1.00  0.00      1BBB
ATOM   1694  CA  ALA B  36     -14.555  18.523 -11.323  1.00 41.64      1BBB
ATOM   1695  CB  ALA B  36     -14.803  19.949 -11.820  1.00 68.46      1BBB
ATOM   1696  C   ALA B  36     -15.437  17.545 -12.055  1.00 41.64      1BBB
ATOM   1697  O   ALA B  36     -16.561  17.351 -11.650  1.00 41.64      1BBB
ATOM   1698  N   LEU B  37     -14.942  16.922 -13.122  1.00 32.78      1BBB
ATOM   1699  H   LEU B  37     -14.022  17.140 -13.449  1.00  0.00      1BBB
ATOM   1700  CA  LEU B  37     -15.792  15.986 -13.836  1.00 32.78      1BBB
ATOM   1701  CB  LEU B  37     -16.582  16.670 -14.972  1.00 16.10      1BBB
ATOM   1702  CG  LEU B  37     -15.885  17.764 -15.791  1.00 16.10      1BBB
ATOM   1703  CD1 LEU B  37     -16.317  17.721 -17.253  1.00 16.10      1BBB
ATOM   1704  CD2 LEU B  37     -16.142  19.166 -15.233  1.00 16.10      1BBB
ATOM   1705  C   LEU B  37     -15.210  14.663 -14.288  1.00 32.78      1BBB
ATOM   1706  O   LEU B  37     -15.702  14.080 -15.267  1.00 32.78      1BBB
ATOM   1707  N   TYR B  38     -14.180  14.162 -13.618  1.00 39.45      1BBB
ATOM   1708  H   TYR B  38     -13.750  14.735 -12.921  1.00  0.00      1BBB
ATOM   1709  CA  TYR B  38     -13.618  12.891 -14.045  1.00 39.45      1BBB
ATOM   1710  CB  TYR B  38     -12.599  13.000 -15.205  1.00 25.49      1BBB
ATOM   1711  CG  TYR B  38     -13.232  13.519 -16.469  1.00 25.49      1BBB
ATOM   1712  CD1 TYR B  38     -12.982  14.852 -16.850  1.00 25.49      1BBB
ATOM   1713  CE1 TYR B  38     -13.740  15.402 -17.893  1.00 25.49      1BBB
ATOM   1714  CD2 TYR B  38     -14.104  12.677 -17.188  1.00 25.49      1BBB
ATOM   1715  CE2 TYR B  38     -14.875  13.234 -18.218  1.00 25.49      1BBB
ATOM   1716  CZ  TYR B  38     -14.715  14.601 -18.521  1.00 25.49      1BBB
ATOM   1717  OH  TYR B  38     -15.543  15.179 -19.456  1.00 25.49      1BBB
ATOM   1718  HH  TYR B  38     -16.092  14.522 -19.865  1.00  0.00      1BBB
ATOM   1719  C   TYR B  38     -12.882  12.238 -12.917  1.00 39.45      1BBB
ATOM   1720  O   TYR B  38     -12.422  11.104 -13.044  1.00 39.45      1BBB
ATOM   1721  N   ARG B  39     -12.764  12.960 -11.807  1.00 55.63      1BBB
ATOM   1722  H   ARG B  39     -13.111  13.895 -11.753  1.00  0.00      1BBB
ATOM   1723  CA  ARG B  39     -12.047  12.431 -10.659  1.00 55.63      1BBB
ATOM   1724  CB  ARG B  39     -12.336  13.297  -9.427  1.00 99.99      1BBB
ATOM   1725  CG  ARG B  39     -11.666  12.816  -8.142  1.00 99.99      1BBB
ATOM   1726  CD  ARG B  39     -12.230  13.508  -6.900  1.00 99.99      1BBB
ATOM   1727  NE  ARG B  39     -11.746  12.868  -5.677  1.00 99.99      1BBB
ATOM   1728  HE  ARG B  39     -10.895  13.178  -5.256  1.00  0.00      1BBB
ATOM   1729  CZ  ARG B  39     -12.376  11.788  -5.161  1.00 99.99      1BBB
ATOM   1730  NH1 ARG B  39     -13.486  11.301  -5.713  1.00 99.99      1BBB
ATOM   1731 HH11 ARG B  39     -13.930  10.484  -5.341  1.00  0.00      1BBB
ATOM   1732 HH12 ARG B  39     -13.888  11.738  -6.517  1.00  0.00      1BBB
ATOM   1733  NH2 ARG B  39     -11.868  11.195  -4.084  1.00 99.99      1BBB
ATOM   1734 HH21 ARG B  39     -12.315  10.389  -3.697  1.00  0.00      1BBB
ATOM   1735 HH22 ARG B  39     -11.031  11.544  -3.665  1.00  0.00      1BBB
ATOM   1736  C   ARG B  39     -12.500  11.016 -10.501  1.00 55.63      1BBB
ATOM   1737  O   ARG B  39     -11.779  10.064 -10.809  1.00 55.63      1BBB
ATOM   1738  N   GLU B  40     -13.726  10.896 -10.032  1.00 46.15      1BBB
ATOM   1739  H   GLU B  40     -14.249  11.712  -9.790  1.00  0.00      1BBB
ATOM   1740  CA  GLU B  40     -14.347   9.603  -9.855  1.00 46.15      1BBB
ATOM   1741  CB  GLU B  40     -15.871   9.700  -9.936  1.00 99.99      1BBB
ATOM   1742  CG  GLU B  40     -16.498  10.163  -8.615  1.00 99.99      1BBB
ATOM   1743  CD  GLU B  40     -16.247   9.132  -7.525  1.00 99.99      1BBB
ATOM   1744  OE1 GLU B  40     -15.545   9.449  -6.566  1.00 99.99      1BBB
ATOM   1745  OE2 GLU B  40     -16.752   8.016  -7.638  1.00 99.99      1BBB
ATOM   1746  C   GLU B  40     -13.784   8.540 -10.812  1.00 46.15      1BBB
ATOM   1747  O   GLU B  40     -13.160   7.559 -10.389  1.00 46.15      1BBB
ATOM   1748  N   ALA B  41     -14.020   8.753 -12.104  1.00 40.34      1BBB
ATOM   1749  H   ALA B  41     -14.499   9.590 -12.365  1.00  0.00      1BBB
ATOM   1750  CA  ALA B  41     -13.546   7.844 -13.134  1.00 40.34      1BBB
ATOM   1751  CB  ALA B  41     -13.976   8.320 -14.523  1.00 74.98      1BBB
ATOM   1752  C   ALA B  41     -12.053   7.703 -13.044  1.00 40.34      1BBB
ATOM   1753  O   ALA B  41     -11.551   6.635 -12.739  1.00 40.34      1BBB
ATOM   1754  N   LEU B  42     -11.356   8.793 -13.338  1.00 43.39      1BBB
ATOM   1755  H   LEU B  42     -11.842   9.545 -13.769  1.00  0.00      1BBB
ATOM   1756  CA  LEU B  42      -9.912   8.816 -13.299  1.00 43.39      1BBB
ATOM   1757  CB  LEU B  42      -9.332  10.217 -13.094  1.00 14.79      1BBB
ATOM   1758  CG  LEU B  42      -9.553  11.197 -14.244  1.00 14.79      1BBB
ATOM   1759  CD1 LEU B  42      -9.198  12.616 -13.809  1.00 14.79      1BBB
ATOM   1760  CD2 LEU B  42      -8.847  10.788 -15.535  1.00 14.79      1BBB
ATOM   1761  C   LEU B  42      -9.403   7.928 -12.209  1.00 43.39      1BBB
ATOM   1762  O   LEU B  42      -8.536   7.076 -12.440  1.00 43.39      1BBB
ATOM   1763  N   GLU B  43      -9.959   8.130 -11.019  1.00 55.35      1BBB
ATOM   1764  H   GLU B  43     -10.815   8.619 -11.010  1.00  0.00      1BBB
ATOM   1765  CA  GLU B  43      -9.582   7.373  -9.843  1.00 55.35      1BBB
ATOM   1766  CB  GLU B  43     -10.166   7.963  -8.561  1.00 73.79      1BBB
ATOM   1767  CG  GLU B  43      -9.579   9.346  -8.249  1.00 73.79      1BBB
ATOM   1768  CD  GLU B  43     -10.000   9.841  -6.873  1.00 73.79      1BBB
ATOM   1769  OE1 GLU B  43     -10.948   9.304  -6.299  1.00 73.79      1BBB
ATOM   1770  OE2 GLU B  43      -9.371  10.774  -6.374  1.00 73.79      1BBB
ATOM   1771  C   GLU B  43      -9.896   5.884  -9.990  1.00 55.35      1BBB
ATOM   1772  O   GLU B  43      -9.024   5.062  -9.734  1.00 55.35      1BBB
ATOM   1773  N   SER B  44     -11.119   5.544 -10.407  1.00 58.74      1BBB
ATOM   1774  H   SER B  44     -11.752   6.286 -10.614  1.00  0.00      1BBB
ATOM   1775  CA  SER B  44     -11.551   4.148 -10.625  1.00 58.74      1BBB
ATOM   1776  CB  SER B  44     -12.830   4.147 -11.497  1.00 56.78      1BBB
ATOM   1777  OG  SER B  44     -12.500   4.120 -12.892  1.00 56.78      1BBB
ATOM   1778  HG  SER B  44     -13.301   4.297 -13.368  1.00  0.00      1BBB
ATOM   1779  C   SER B  44     -10.501   3.159 -11.142  1.00 58.74      1BBB
ATOM   1780  O   SER B  44      -9.546   3.552 -11.798  1.00 58.74      1BBB
ATOM   1781  N   PRO B  45     -10.727   1.852 -10.928  1.00 35.94      1BBB
ATOM   1782  CD  PRO B  45     -11.777   1.339 -10.033  1.00 47.19      1BBB
ATOM   1783  CA  PRO B  45      -9.855   0.757 -11.339  1.00 35.94      1BBB
ATOM   1784  CB  PRO B  45     -10.084  -0.296 -10.254  1.00 47.19      1BBB
ATOM   1785  CG  PRO B  45     -11.567  -0.166  -9.937  1.00 47.19      1BBB
ATOM   1786  C   PRO B  45     -10.259   0.259 -12.700  1.00 35.94      1BBB
ATOM   1787  O   PRO B  45      -9.939  -0.870 -13.070  1.00 35.94      1BBB
ATOM   1788  N   GLU B  46     -10.971   1.081 -13.442  1.00 40.91      1BBB
ATOM   1789  H   GLU B  46     -11.201   2.001 -13.127  1.00  0.00      1BBB
ATOM   1790  CA  GLU B  46     -11.416   0.655 -14.745  1.00 40.91      1BBB
ATOM   1791  CB  GLU B  46     -12.945   0.659 -14.829  1.00 99.99      1BBB
ATOM   1792  CG  GLU B  46     -13.657  -0.265 -13.832  1.00 99.99      1BBB
ATOM   1793  CD  GLU B  46     -13.296  -1.717 -14.086  1.00 99.99      1BBB
ATOM   1794  OE1 GLU B  46     -13.593  -2.220 -15.170  1.00 99.99      1BBB
ATOM   1795  OE2 GLU B  46     -12.724  -2.341 -13.193  1.00 99.99      1BBB
ATOM   1796  C   GLU B  46     -10.856   1.579 -15.772  1.00 40.91      1BBB
ATOM   1797  O   GLU B  46     -11.147   2.779 -15.696  1.00 40.91      1BBB
ATOM   1798  N   HIS B  47     -10.051   1.105 -16.725  1.00 57.95      1BBB
ATOM   1799  H   HIS B  47      -9.810   0.136 -16.767  1.00  0.00      1BBB
ATOM   1800  CA  HIS B  47      -9.624   2.098 -17.706  1.00 57.95      1BBB
ATOM   1801  CB  HIS B  47      -8.783   1.549 -18.870  1.00 55.41      1BBB
ATOM   1802  CG  HIS B  47      -8.525   0.062 -18.785  1.00 55.41      1BBB
ATOM   1803  ND1 HIS B  47      -7.444  -0.469 -18.187  1.00 55.41      1BBB
ATOM   1804  HD1 HIS B  47      -6.721   0.029 -17.747  1.00  0.00      1BBB
ATOM   1805  CD2 HIS B  47      -9.311  -0.973 -19.299  1.00 55.41      1BBB
ATOM   1806  NE2 HIS B  47      -8.686  -2.138 -19.000  1.00 55.41      1BBB
ATOM   1807  CE1 HIS B  47      -7.538  -1.830 -18.317  1.00 55.41      1BBB
ATOM   1808  C   HIS B  47     -10.975   2.491 -18.238  1.00 57.95      1BBB
ATOM   1809  O   HIS B  47     -11.820   1.633 -18.472  1.00 57.95      1BBB
ATOM   1810  N   CYS B  48     -11.213   3.774 -18.402  1.00 54.04      1BBB
ATOM   1811  H   CYS B  48     -10.504   4.457 -18.248  1.00  0.00      1BBB
ATOM   1812  CA  CYS B  48     -12.496   4.161 -18.908  1.00 54.04      1BBB
ATOM   1813  CB  CYS B  48     -13.124   5.267 -18.060  1.00 74.31      1BBB
ATOM   1814  SG  CYS B  48     -13.272   4.841 -16.307  1.00 74.31      1BBB
ATOM   1815  C   CYS B  48     -12.448   4.512 -20.360  1.00 54.04      1BBB
ATOM   1816  O   CYS B  48     -13.477   4.517 -21.013  1.00 54.04      1BBB
ATOM   1817  N   SER B  49     -11.256   4.787 -20.876  1.00 58.40      1BBB
ATOM   1818  H   SER B  49     -10.441   4.752 -20.299  1.00  0.00      1BBB
ATOM   1819  CA  SER B  49     -11.107   5.137 -22.279  1.00 58.40      1BBB
ATOM   1820  CB  SER B  49     -12.098   6.228 -22.774  1.00 50.09      1BBB
ATOM   1821  OG  SER B  49     -12.003   7.415 -21.979  1.00 50.09      1BBB
ATOM   1822  HG  SER B  49     -12.604   8.041 -22.362  1.00  0.00      1BBB
ATOM   1823  C   SER B  49      -9.751   5.707 -22.570  1.00 58.40      1BBB
ATOM   1824  O   SER B  49      -9.139   6.363 -21.726  1.00 58.40      1BBB
ATOM   1825  N   PRO B  50      -9.253   5.461 -23.773  1.00 48.86      1BBB
ATOM   1826  CD  PRO B  50      -9.854   4.645 -24.830  1.00 71.39      1BBB
ATOM   1827  CA  PRO B  50      -7.953   5.974 -24.174  1.00 48.86      1BBB
ATOM   1828  CB  PRO B  50      -8.026   5.898 -25.696  1.00 71.39      1BBB
ATOM   1829  CG  PRO B  50      -8.799   4.605 -25.924  1.00 71.39      1BBB
ATOM   1830  C   PRO B  50      -7.805   7.349 -23.582  1.00 48.86      1BBB
ATOM   1831  O   PRO B  50      -6.748   7.701 -23.049  1.00 48.86      1BBB
ATOM   1832  N   HIS B  51      -8.886   8.115 -23.658  1.00 43.38      1BBB
ATOM   1833  H   HIS B  51      -9.709   7.768 -24.106  1.00  0.00      1BBB
ATOM   1834  CA  HIS B  51      -8.867   9.436 -23.099  1.00 43.38      1BBB
ATOM   1835  CB  HIS B  51     -10.149  10.189 -23.433  1.00 31.51      1BBB
ATOM   1836  CG  HIS B  51     -10.163  10.541 -24.901  1.00 31.51      1BBB
ATOM   1837  ND1 HIS B  51      -9.478  11.576 -25.419  1.00 31.51      1BBB
ATOM   1838  HD1 HIS B  51      -8.917  12.207 -24.924  1.00  0.00      1BBB
ATOM   1839  CD2 HIS B  51     -10.847   9.889 -25.932  1.00 31.51      1BBB
ATOM   1840  NE2 HIS B  51     -10.563  10.547 -27.083  1.00 31.51      1BBB
ATOM   1841  CE1 HIS B  51      -9.721  11.583 -26.768  1.00 31.51      1BBB
ATOM   1842  C   HIS B  51      -8.592   9.340 -21.637  1.00 43.38      1BBB
ATOM   1843  O   HIS B  51      -7.558   9.806 -21.178  1.00 43.38      1BBB
ATOM   1844  N   HIS B  52      -9.483   8.717 -20.887  1.00 39.82      1BBB
ATOM   1845  H   HIS B  52     -10.308   8.327 -21.296  1.00  0.00      1BBB
ATOM   1846  CA  HIS B  52      -9.215   8.593 -19.467  1.00 39.82      1BBB
ATOM   1847  CB  HIS B  52     -10.187   7.646 -18.775  1.00 33.57      1BBB
ATOM   1848  CG  HIS B  52     -11.468   8.390 -18.490  1.00 33.57      1BBB
ATOM   1849  ND1 HIS B  52     -12.573   8.300 -19.249  1.00 33.57      1BBB
ATOM   1850  HD1 HIS B  52     -12.679   7.762 -20.062  1.00  0.00      1BBB
ATOM   1851  CD2 HIS B  52     -11.721   9.257 -17.425  1.00 33.57      1BBB
ATOM   1852  NE2 HIS B  52     -12.998   9.689 -17.550  1.00 33.57      1BBB
ATOM   1853  CE1 HIS B  52     -13.524   9.101 -18.670  1.00 33.57      1BBB
ATOM   1854  C   HIS B  52      -7.772   8.182 -19.250  1.00 39.82      1BBB
ATOM   1855  O   HIS B  52      -6.999   8.936 -18.650  1.00 39.82      1BBB
ATOM   1856  N   THR B  53      -7.383   7.024 -19.766  1.00 25.57      1BBB
ATOM   1857  H   THR B  53      -8.035   6.408 -20.200  1.00  0.00      1BBB
ATOM   1858  CA  THR B  53      -6.007   6.601 -19.565  1.00 25.57      1BBB
ATOM   1859  CB  THR B  53      -5.739   5.294 -20.325  1.00 41.53      1BBB
ATOM   1860  OG1 THR B  53      -6.697   4.309 -19.921  1.00 41.53      1BBB
ATOM   1861  HG1 THR B  53      -6.366   3.917 -19.118  1.00  0.00      1BBB
ATOM   1862  CG2 THR B  53      -4.320   4.748 -20.122  1.00 41.53      1BBB
ATOM   1863  C   THR B  53      -4.998   7.698 -19.872  1.00 25.57      1BBB
ATOM   1864  O   THR B  53      -4.362   8.231 -18.962  1.00 25.57      1BBB
ATOM   1865  N   ALA B  54      -4.838   8.052 -21.136  1.00 26.39      1BBB
ATOM   1866  H   ALA B  54      -5.300   7.537 -21.854  1.00  0.00      1BBB
ATOM   1867  CA  ALA B  54      -3.882   9.113 -21.467  1.00 26.39      1BBB
ATOM   1868  CB  ALA B  54      -4.203   9.754 -22.816  1.00 34.47      1BBB
ATOM   1869  C   ALA B  54      -3.885  10.197 -20.383  1.00 26.39      1BBB
ATOM   1870  O   ALA B  54      -2.851  10.544 -19.795  1.00 26.39      1BBB
ATOM   1871  N   LEU B  55      -5.085  10.694 -20.116  1.00 20.24      1BBB
ATOM   1872  H   LEU B  55      -5.854  10.315 -20.621  1.00  0.00      1BBB
ATOM   1873  CA  LEU B  55      -5.306  11.745 -19.155  1.00 20.24      1BBB
ATOM   1874  CB  LEU B  55      -6.782  12.159 -19.130  1.00 27.32      1BBB
ATOM   1875  CG  LEU B  55      -7.076  13.449 -18.357  1.00 27.32      1BBB
ATOM   1876  CD1 LEU B  55      -6.330  14.656 -18.929  1.00 27.32      1BBB
ATOM   1877  CD2 LEU B  55      -8.578  13.702 -18.241  1.00 27.32      1BBB
ATOM   1878  C   LEU B  55      -4.787  11.442 -17.772  1.00 20.24      1BBB
ATOM   1879  O   LEU B  55      -4.162  12.293 -17.150  1.00 20.24      1BBB
ATOM   1880  N   ARG B  56      -5.053  10.243 -17.274  1.00 33.39      1BBB
ATOM   1881  H   ARG B  56      -5.458   9.551 -17.862  1.00  0.00      1BBB
ATOM   1882  CA  ARG B  56      -4.579   9.888 -15.941  1.00 33.39      1BBB
ATOM   1883  CB  ARG B  56      -4.914   8.436 -15.632  1.00 59.39      1BBB
ATOM   1884  CG  ARG B  56      -6.234   8.273 -14.903  1.00 59.39      1BBB
ATOM   1885  CD  ARG B  56      -6.534   6.804 -14.646  1.00 59.39      1BBB
ATOM   1886  NE  ARG B  56      -7.082   6.179 -15.838  1.00 59.39      1BBB
ATOM   1887  HE  ARG B  56      -6.562   6.190 -16.692  1.00  0.00      1BBB
ATOM   1888  CZ  ARG B  56      -8.263   5.533 -15.785  1.00 59.39      1BBB
ATOM   1889  NH1 ARG B  56      -8.975   5.435 -14.663  1.00 59.39      1BBB
ATOM   1890 HH11 ARG B  56      -9.843   4.937 -14.653  1.00  0.00      1BBB
ATOM   1891 HH12 ARG B  56      -8.649   5.857 -13.815  1.00  0.00      1BBB
ATOM   1892  NH2 ARG B  56      -8.722   4.972 -16.888  1.00 59.39      1BBB
ATOM   1893 HH21 ARG B  56      -9.596   4.488 -16.859  1.00  0.00      1BBB
ATOM   1894 HH22 ARG B  56      -8.194   5.022 -17.737  1.00  0.00      1BBB
ATOM   1895  C   ARG B  56      -3.079  10.040 -15.966  1.00 33.39      1BBB
ATOM   1896  O   ARG B  56      -2.485  10.774 -15.175  1.00 33.39      1BBB
ATOM   1897  N   GLN B  57      -2.474   9.349 -16.916  1.00 47.78      1BBB
ATOM   1898  H   GLN B  57      -3.029   8.817 -17.555  1.00  0.00      1BBB
ATOM   1899  CA  GLN B  57      -1.048   9.385 -17.056  1.00 47.78      1BBB
ATOM   1900  CB  GLN B  57      -0.601   8.524 -18.243  1.00 62.74      1BBB
ATOM   1901  CG  GLN B  57      -1.023   7.049 -18.187  1.00 62.74      1BBB
ATOM   1902  CD  GLN B  57      -0.290   6.307 -17.083  1.00 62.74      1BBB
ATOM   1903  OE1 GLN B  57       0.874   6.551 -16.791  1.00 62.74      1BBB
ATOM   1904  NE2 GLN B  57      -1.040   5.364 -16.489  1.00 62.74      1BBB
ATOM   1905 HE21 GLN B  57      -1.990   5.211 -16.759  1.00  0.00      1BBB
ATOM   1906 HE22 GLN B  57      -0.649   4.794 -15.766  1.00  0.00      1BBB
ATOM   1907  C   GLN B  57      -0.527  10.819 -17.221  1.00 47.78      1BBB
ATOM   1908  O   GLN B  57       0.521  11.141 -16.716  1.00 47.78      1BBB
ATOM   1909  N   ALA B  58      -1.244  11.713 -17.879  1.00 27.27      1BBB
ATOM   1910  H   ALA B  58      -2.153  11.480 -18.222  1.00  0.00      1BBB
ATOM   1911  CA  ALA B  58      -0.703  13.071 -18.001  1.00 27.27      1BBB
ATOM   1912  CB  ALA B  58      -1.422  13.835 -19.114  1.00 31.00      1BBB
ATOM   1913  C   ALA B  58      -0.871  13.824 -16.683  1.00 27.27      1BBB
ATOM   1914  O   ALA B  58       0.020  14.523 -16.223  1.00 27.27      1BBB
ATOM   1915  N   ILE B  59      -2.033  13.680 -16.081  1.00 32.78      1BBB
ATOM   1916  H   ILE B  59      -2.673  13.027 -16.463  1.00  0.00      1BBB
ATOM   1917  CA  ILE B  59      -2.288  14.306 -14.809  1.00 32.78      1BBB
ATOM   1918  CB  ILE B  59      -3.668  13.917 -14.254  1.00 33.35      1BBB
ATOM   1919  CG2 ILE B  59      -3.876  14.360 -12.799  1.00 33.35      1BBB
ATOM   1920  CG1 ILE B  59      -4.707  14.608 -15.134  1.00 33.35      1BBB
ATOM   1921  CD  ILE B  59      -6.142  14.292 -14.730  1.00  0.00      1BBB
ATOM   1922  C   ILE B  59      -1.126  13.899 -13.914  1.00 32.78      1BBB
ATOM   1923  O   ILE B  59      -0.847  14.526 -12.906  1.00 32.78      1BBB
ATOM   1924  N   LEU B  60      -0.430  12.839 -14.270  1.00 38.39      1BBB
ATOM   1925  H   LEU B  60      -0.671  12.270 -15.055  1.00  0.00      1BBB
ATOM   1926  CA  LEU B  60       0.661  12.439 -13.413  1.00 38.39      1BBB
ATOM   1927  CB  LEU B  60       0.749  10.915 -13.343  1.00 45.10      1BBB
ATOM   1928  CG  LEU B  60      -0.515  10.289 -12.750  1.00 45.10      1BBB
ATOM   1929  CD1 LEU B  60      -0.601   8.796 -13.055  1.00 45.10      1BBB
ATOM   1930  CD2 LEU B  60      -0.673  10.597 -11.260  1.00 45.10      1BBB
ATOM   1931  C   LEU B  60       2.010  13.056 -13.808  1.00 38.39      1BBB
ATOM   1932  O   LEU B  60       2.685  13.641 -12.964  1.00 38.39      1BBB
ATOM   1933  N   CYS B  61       2.395  12.937 -15.082  1.00 51.49      1BBB
ATOM   1934  H   CYS B  61       1.799  12.429 -15.704  1.00  0.00      1BBB
ATOM   1935  CA  CYS B  61       3.665  13.478 -15.567  1.00 51.49      1BBB
ATOM   1936  CB  CYS B  61       3.622  13.582 -17.093  1.00 92.90      1BBB
ATOM   1937  SG  CYS B  61       5.040  14.456 -17.808  1.00 92.90      1BBB
ATOM   1938  C   CYS B  61       3.802  14.837 -14.952  1.00 51.49      1BBB
ATOM   1939  O   CYS B  61       4.891  15.224 -14.533  1.00 51.49      1BBB
ATOM   1940  N   TRP B  62       2.676  15.544 -14.868  1.00 49.40      1BBB
ATOM   1941  H   TRP B  62       1.830  15.165 -15.245  1.00  0.00      1BBB
ATOM   1942  CA  TRP B  62       2.670  16.875 -14.286  1.00 49.40      1BBB
ATOM   1943  CB  TRP B  62       1.266  17.512 -14.320  1.00 42.63      1BBB
ATOM   1944  CG  TRP B  62       1.301  18.918 -13.753  1.00 42.63      1BBB
ATOM   1945  CD2 TRP B  62       2.180  20.016 -14.103  1.00 42.63      1BBB
ATOM   1946  CE2 TRP B  62       1.807  21.129 -13.278  1.00 42.63      1BBB
ATOM   1947  CE3 TRP B  62       3.240  20.161 -15.024  1.00 42.63      1BBB
ATOM   1948  CD1 TRP B  62       0.468  19.421 -12.743  1.00 42.63      1BBB
ATOM   1949  NE1 TRP B  62       0.762  20.715 -12.462  1.00 42.63      1BBB
ATOM   1950  HE1 TRP B  62       0.294  21.259 -11.799  1.00  0.00      1BBB
ATOM   1951  CZ2 TRP B  62       2.487  22.359 -13.390  1.00 42.63      1BBB
ATOM   1952  CZ3 TRP B  62       3.920  21.395 -15.121  1.00 42.63      1BBB
ATOM   1953  CH2 TRP B  62       3.541  22.491 -14.316  1.00 42.63      1BBB
ATOM   1954  C   TRP B  62       3.225  16.788 -12.916  1.00 49.40      1BBB
ATOM   1955  O   TRP B  62       4.281  17.324 -12.634  1.00 49.40      1BBB
ATOM   1956  N   GLY B  63       2.479  16.114 -12.060  1.00 48.98      1BBB
ATOM   1957  H   GLY B  63       1.627  15.695 -12.374  1.00  0.00      1BBB
ATOM   1958  CA  GLY B  63       2.908  15.935 -10.688  1.00 48.98      1BBB
ATOM   1959  C   GLY B  63       4.375  15.562 -10.523  1.00 48.98      1BBB
ATOM   1960  O   GLY B  63       5.055  16.071  -9.632  1.00 48.98      1BBB
ATOM   1961  N   GLU B  64       4.869  14.669 -11.369  1.00 43.79      1BBB
ATOM   1962  H   GLU B  64       4.287  14.300 -12.091  1.00  0.00      1BBB
ATOM   1963  CA  GLU B  64       6.263  14.274 -11.287  1.00 43.79      1BBB
ATOM   1964  CB  GLU B  64       6.598  13.208 -12.333  1.00 99.99      1BBB
ATOM   1965  CG  GLU B  64       7.916  12.475 -12.047  1.00 99.99      1BBB
ATOM   1966  CD  GLU B  64       7.896  11.866 -10.653  1.00 99.99      1BBB
ATOM   1967  OE1 GLU B  64       7.001  11.074 -10.358  1.00 99.99      1BBB
ATOM   1968  OE2 GLU B  64       8.776  12.190  -9.857  1.00 99.99      1BBB
ATOM   1969  C   GLU B  64       7.112  15.519 -11.403  1.00 43.79      1BBB
ATOM   1970  O   GLU B  64       8.155  15.632 -10.776  1.00 43.79      1BBB
ATOM   1971  N   LEU B  65       6.665  16.449 -12.226  1.00 42.08      1BBB
ATOM   1972  H   LEU B  65       5.857  16.249 -12.779  1.00  0.00      1BBB
ATOM   1973  CA  LEU B  65       7.391  17.683 -12.393  1.00 42.08      1BBB
ATOM   1974  CB  LEU B  65       6.894  18.437 -13.633  1.00 34.46      1BBB
ATOM   1975  CG  LEU B  65       7.361  18.006 -15.031  1.00 34.46      1BBB
ATOM   1976  CD1 LEU B  65       7.672  16.521 -15.209  1.00 34.46      1BBB
ATOM   1977  CD2 LEU B  65       6.339  18.466 -16.068  1.00 34.46      1BBB
ATOM   1978  C   LEU B  65       7.234  18.551 -11.182  1.00 42.08      1BBB
ATOM   1979  O   LEU B  65       8.205  19.081 -10.666  1.00 42.08      1BBB
ATOM   1980  N   MET B  66       5.999  18.709 -10.735  1.00 72.74      1BBB
ATOM   1981  H   MET B  66       5.251  18.231 -11.192  1.00  0.00      1BBB
ATOM   1982  CA  MET B  66       5.742  19.527  -9.577  1.00 72.74      1BBB
ATOM   1983  CB  MET B  66       4.261  19.551  -9.212  1.00 92.93      1BBB
ATOM   1984  CG  MET B  66       3.439  20.327 -10.238  1.00 92.93      1BBB
ATOM   1985  SD  MET B  66       3.997  22.030 -10.443  1.00 92.93      1BBB
ATOM   1986  CE  MET B  66       3.604  22.647  -8.798  1.00 92.93      1BBB
ATOM   1987  C   MET B  66       6.570  19.014  -8.425  1.00 72.74      1BBB
ATOM   1988  O   MET B  66       6.900  19.760  -7.507  1.00 72.74      1BBB
ATOM   1989  N   THR B  67       6.922  17.739  -8.475  1.00 50.77      1BBB
ATOM   1990  H   THR B  67       6.651  17.165  -9.246  1.00  0.00      1BBB
ATOM   1991  CA  THR B  67       7.725  17.164  -7.412  1.00 50.77      1BBB
ATOM   1992  CB  THR B  67       7.437  15.662  -7.290  1.00 78.16      1BBB
ATOM   1993  OG1 THR B  67       6.040  15.455  -7.066  1.00 78.16      1BBB
ATOM   1994  HG1 THR B  67       5.878  14.531  -7.201  1.00  0.00      1BBB
ATOM   1995  CG2 THR B  67       8.252  14.972  -6.190  1.00 78.16      1BBB
ATOM   1996  C   THR B  67       9.201  17.421  -7.686  1.00 50.77      1BBB
ATOM   1997  O   THR B  67       9.945  17.808  -6.793  1.00 50.77      1BBB
ATOM   1998  N   LEU B  68       9.635  17.207  -8.920  1.00 47.49      1BBB
ATOM   1999  H   LEU B  68       8.990  16.941  -9.634  1.00  0.00      1BBB
ATOM   2000  CA  LEU B  68      11.028  17.450  -9.228  1.00 47.49      1BBB
ATOM   2001  CB  LEU B  68      11.218  17.133 -10.716  1.00 36.82      1BBB
ATOM   2002  CG  LEU B  68      11.984  18.151 -11.563  1.00 36.82      1BBB
ATOM   2003  CD1 LEU B  68      13.479  17.847 -11.665  1.00 36.82      1BBB
ATOM   2004  CD2 LEU B  68      11.290  18.336 -12.907  1.00 36.82      1BBB
ATOM   2005  C   LEU B  68      11.261  18.897  -8.888  1.00 47.49      1BBB
ATOM   2006  O   LEU B  68      12.322  19.263  -8.393  1.00 47.49      1BBB
ATOM   2007  N   ALA B  69      10.247  19.710  -9.160  1.00 52.57      1BBB
ATOM   2008  H   ALA B  69       9.369  19.292  -9.340  1.00  0.00      1BBB
ATOM   2009  CA  ALA B  69      10.295  21.143  -8.900  1.00 52.57      1BBB
ATOM   2010  CB  ALA B  69       9.018  21.859  -9.351  1.00 80.55      1BBB
ATOM   2011  C   ALA B  69      10.540  21.388  -7.434  1.00 52.57      1BBB
ATOM   2012  O   ALA B  69      11.551  21.962  -7.047  1.00 52.57      1BBB
ATOM   2013  N   THR B  70       9.594  20.963  -6.619  1.00 69.10      1BBB
ATOM   2014  H   THR B  70       8.772  20.534  -6.993  1.00  0.00      1BBB
ATOM   2015  CA  THR B  70       9.721  21.115  -5.186  1.00 69.10      1BBB
ATOM   2016  CB  THR B  70       8.589  20.374  -4.466  1.00 88.02      1BBB
ATOM   2017  OG1 THR B  70       7.329  20.829  -4.964  1.00 88.02      1BBB
ATOM   2018  HG1 THR B  70       6.670  20.238  -4.625  1.00  0.00      1BBB
ATOM   2019  CG2 THR B  70       8.640  20.540  -2.943  1.00 88.02      1BBB
ATOM   2020  C   THR B  70      11.103  20.640  -4.707  1.00 69.10      1BBB
ATOM   2021  O   THR B  70      11.850  21.405  -4.094  1.00 69.10      1BBB
ATOM   2022  N   TRP B  71      11.457  19.390  -4.988  1.00 61.42      1BBB
ATOM   2023  H   TRP B  71      10.808  18.793  -5.451  1.00  0.00      1BBB
ATOM   2024  CA  TRP B  71      12.754  18.893  -4.558  1.00 61.42      1BBB
ATOM   2025  CB  TRP B  71      12.949  17.484  -5.150  1.00 64.01      1BBB
ATOM   2026  CG  TRP B  71      14.297  16.867  -4.824  1.00 64.01      1BBB
ATOM   2027  CD2 TRP B  71      15.571  17.074  -5.481  1.00 64.01      1BBB
ATOM   2028  CE2 TRP B  71      16.538  16.256  -4.806  1.00 64.01      1BBB
ATOM   2029  CE3 TRP B  71      15.978  17.877  -6.569  1.00 64.01      1BBB
ATOM   2030  CD1 TRP B  71      14.563  15.943  -3.801  1.00 64.01      1BBB
ATOM   2031  NE1 TRP B  71      15.875  15.582  -3.786  1.00 64.01      1BBB
ATOM   2032  HE1 TRP B  71      16.288  14.953  -3.158  1.00  0.00      1BBB
ATOM   2033  CZ2 TRP B  71      17.886  16.263  -5.228  1.00 64.01      1BBB
ATOM   2034  CZ3 TRP B  71      17.327  17.879  -6.982  1.00 64.01      1BBB
ATOM   2035  CH2 TRP B  71      18.276  17.076  -6.313  1.00 64.01      1BBB
ATOM   2036  C   TRP B  71      13.845  19.817  -5.034  1.00 61.42      1BBB
ATOM   2037  O   TRP B  71      14.815  20.023  -4.333  1.00 61.42      1BBB
ATOM   2038  N   VAL B  72      13.713  20.367  -6.229  1.00 61.37      1BBB
ATOM   2039  H   VAL B  72      12.883  20.221  -6.766  1.00  0.00      1BBB
ATOM   2040  CA  VAL B  72      14.759  21.253  -6.694  1.00 61.37      1BBB
ATOM   2041  CB  VAL B  72      14.611  21.643  -8.181  1.00 53.45      1BBB
ATOM   2042  CG1 VAL B  72      15.441  22.865  -8.590  1.00 53.45      1BBB
ATOM   2043  CG2 VAL B  72      15.022  20.463  -9.062  1.00 53.45      1BBB
ATOM   2044  C   VAL B  72      14.890  22.455  -5.774  1.00 61.37      1BBB
ATOM   2045  O   VAL B  72      15.980  22.762  -5.300  1.00 61.37      1BBB
ATOM   2046  N   GLY B  73      13.788  23.132  -5.491  1.00 99.99      1BBB
ATOM   2047  H   GLY B  73      12.908  22.817  -5.847  1.00  0.00      1BBB
ATOM   2048  CA  GLY B  73      13.875  24.298  -4.629  1.00 99.99      1BBB
ATOM   2049  C   GLY B  73      14.241  23.953  -3.204  1.00 99.99      1BBB
ATOM   2050  O   GLY B  73      14.191  24.805  -2.320  1.00 99.99      1BBB
ATOM   2051  N   ASN B  74      14.623  22.702  -2.984  1.00 80.80      1BBB
ATOM   2052  H   ASN B  74      14.585  22.010  -3.700  1.00  0.00      1BBB
ATOM   2053  CA  ASN B  74      14.975  22.238  -1.653  1.00 80.80      1BBB
ATOM   2054  CB  ASN B  74      13.872  21.337  -1.090  1.00 99.99      1BBB
ATOM   2055  CG  ASN B  74      12.889  22.152  -0.275  1.00 99.99      1BBB
ATOM   2056  OD1 ASN B  74      12.910  22.145   0.950  1.00 99.99      1BBB
ATOM   2057  ND2 ASN B  74      12.014  22.853  -1.014  1.00 99.99      1BBB
ATOM   2058 HD21 ASN B  74      12.042  22.819  -2.014  1.00  0.00      1BBB
ATOM   2059 HD22 ASN B  74      11.331  23.425  -0.560  1.00  0.00      1BBB
ATOM   2060  C   ASN B  74      16.299  21.512  -1.604  1.00 80.80      1BBB
ATOM   2061  O   ASN B  74      16.652  20.937  -0.573  1.00 80.80      1BBB
ATOM   2062  N   ASN B  75      17.029  21.523  -2.709  1.00 78.13      1BBB
ATOM   2063  H   ASN B  75      16.664  21.954  -3.533  1.00  0.00      1BBB
ATOM   2064  CA  ASN B  75      18.287  20.811  -2.750  1.00 78.13      1BBB
ATOM   2065  CB  ASN B  75      18.120  19.400  -3.318  1.00 99.99      1BBB
ATOM   2066  CG  ASN B  75      17.586  18.454  -2.260  1.00 99.99      1BBB
ATOM   2067  OD1 ASN B  75      18.332  17.814  -1.530  1.00 99.99      1BBB
ATOM   2068  ND2 ASN B  75      16.246  18.386  -2.220  1.00 99.99      1BBB
ATOM   2069 HD21 ASN B  75      15.690  18.930  -2.849  1.00  0.00      1BBB
ATOM   2070 HD22 ASN B  75      15.793  17.790  -1.558  1.00  0.00      1BBB
ATOM   2071  C   ASN B  75      19.313  21.562  -3.569  1.00 78.13      1BBB
ATOM   2072  O   ASN B  75      20.498  21.229  -3.554  1.00 78.13      1BBB
ATOM   2073  N   LEU B  76      18.866  22.567  -4.304  1.00 81.29      1BBB
ATOM   2074  H   LEU B  76      17.903  22.833  -4.298  1.00  0.00      1BBB
ATOM   2075  CA  LEU B  76      19.807  23.355  -5.058  1.00 81.29      1BBB
ATOM   2076  CB  LEU B  76      19.216  23.868  -6.356  1.00 79.76      1BBB
ATOM   2077  CG  LEU B  76      19.502  22.953  -7.539  1.00 79.76      1BBB
ATOM   2078  CD1 LEU B  76      18.804  21.595  -7.430  1.00 79.76      1BBB
ATOM   2079  CD2 LEU B  76      19.234  23.692  -8.848  1.00 79.76      1BBB
ATOM   2080  C   LEU B  76      20.168  24.496  -4.147  1.00 81.29      1BBB
ATOM   2081  O   LEU B  76      19.298  25.179  -3.597  1.00 81.29      1BBB
ATOM   2082  N   GLU B  77      21.470  24.665  -3.973  1.00 99.96      1BBB
ATOM   2083  H   GLU B  77      22.077  24.072  -4.503  1.00  0.00      1BBB
ATOM   2084  CA  GLU B  77      22.055  25.690  -3.110  1.00 99.96      1BBB
ATOM   2085  CB  GLU B  77      23.515  25.382  -2.736  1.00 99.99      1BBB
ATOM   2086  CG  GLU B  77      23.860  23.910  -2.456  1.00 99.99      1BBB
ATOM   2087  CD  GLU B  77      24.334  23.169  -3.705  1.00 99.99      1BBB
ATOM   2088  OE1 GLU B  77      24.140  23.654  -4.821  1.00 99.99      1BBB
ATOM   2089  OE2 GLU B  77      24.914  22.096  -3.550  1.00 99.99      1BBB
ATOM   2090  C   GLU B  77      21.972  27.037  -3.799  1.00 99.96      1BBB
ATOM   2091  O   GLU B  77      21.280  27.951  -3.338  1.00 99.96      1BBB
ATOM   2092  N   ASP B  78      22.704  27.147  -4.902  1.00 95.08      1BBB
ATOM   2093  H   ASP B  78      23.240  26.362  -5.214  1.00  0.00      1BBB
ATOM   2094  CA  ASP B  78      22.704  28.359  -5.677  1.00 95.08      1BBB
ATOM   2095  CB  ASP B  78      23.562  28.194  -6.941  1.00 99.99      1BBB
ATOM   2096  CG  ASP B  78      23.524  29.400  -7.878  1.00 99.99      1BBB
ATOM   2097  OD1 ASP B  78      23.199  30.505  -7.444  1.00 99.99      1BBB
ATOM   2098  OD2 ASP B  78      23.823  29.222  -9.057  1.00 99.99      1BBB
ATOM   2099  C   ASP B  78      21.241  28.591  -5.994  1.00 95.08      1BBB
ATOM   2100  O   ASP B  78      20.618  27.773  -6.670  1.00 95.08      1BBB
ATOM   2101  N   PRO B  79      20.672  29.710  -5.518  1.00 99.99      1BBB
ATOM   2102  CD  PRO B  79      21.331  30.720  -4.684  1.00 99.99      1BBB
ATOM   2103  CA  PRO B  79      19.259  30.014  -5.766  1.00 99.99      1BBB
ATOM   2104  CB  PRO B  79      18.971  31.119  -4.741  1.00 99.99      1BBB
ATOM   2105  CG  PRO B  79      20.303  31.830  -4.503  1.00 99.99      1BBB
ATOM   2106  C   PRO B  79      18.949  30.411  -7.192  1.00 99.99      1BBB
ATOM   2107  O   PRO B  79      18.056  29.847  -7.811  1.00 99.99      1BBB
ATOM   2108  N   ALA B  80      19.691  31.378  -7.713  1.00 98.91      1BBB
ATOM   2109  H   ALA B  80      20.420  31.787  -7.165  1.00  0.00      1BBB
ATOM   2110  CA  ALA B  80      19.467  31.844  -9.078  1.00 98.91      1BBB
ATOM   2111  CB  ALA B  80      20.650  32.688  -9.554  1.00 99.99      1BBB
ATOM   2112  C   ALA B  80      19.262  30.678 -10.051  1.00 98.91      1BBB
ATOM   2113  O   ALA B  80      18.360  30.707 -10.907  1.00 98.91      1BBB
ATOM   2114  N   SER B  81      20.107  29.660  -9.913  1.00 98.57      1BBB
ATOM   2115  H   SER B  81      20.795  29.698  -9.187  1.00  0.00      1BBB
ATOM   2116  CA  SER B  81      20.032  28.472 -10.751  1.00 98.57      1BBB
ATOM   2117  CB  SER B  81      21.321  27.652 -10.650  1.00 99.99      1BBB
ATOM   2118  OG  SER B  81      21.514  27.190  -9.312  1.00 99.99      1BBB
ATOM   2119  HG  SER B  81      22.416  26.902  -9.250  1.00  0.00      1BBB
ATOM   2120  C   SER B  81      18.815  27.682 -10.306  1.00 98.57      1BBB
ATOM   2121  O   SER B  81      18.055  27.198 -11.140  1.00 98.57      1BBB
ATOM   2122  N   ARG B  82      18.621  27.559  -8.996  1.00 74.14      1BBB
ATOM   2123  H   ARG B  82      19.292  27.941  -8.360  1.00  0.00      1BBB
ATOM   2124  CA  ARG B  82      17.468  26.829  -8.518  1.00 74.14      1BBB
ATOM   2125  CB  ARG B  82      17.455  26.875  -6.983  1.00 99.99      1BBB
ATOM   2126  CG  ARG B  82      16.150  27.097  -6.223  1.00 99.99      1BBB
ATOM   2127  CD  ARG B  82      16.309  26.810  -4.728  1.00 99.99      1BBB
ATOM   2128  NE  ARG B  82      17.491  27.431  -4.132  1.00 99.99      1BBB
ATOM   2129  HE  ARG B  82      18.405  27.187  -4.460  1.00  0.00      1BBB
ATOM   2130  CZ  ARG B  82      17.367  28.221  -3.048  1.00 99.99      1BBB
ATOM   2131  NH1 ARG B  82      16.166  28.574  -2.589  1.00 99.99      1BBB
ATOM   2132 HH11 ARG B  82      16.082  29.158  -1.783  1.00  0.00      1BBB
ATOM   2133 HH12 ARG B  82      15.336  28.258  -3.050  1.00  0.00      1BBB
ATOM   2134  NH2 ARG B  82      18.463  28.650  -2.427  1.00 99.99      1BBB
ATOM   2135 HH21 ARG B  82      18.389  29.240  -1.623  1.00  0.00      1BBB
ATOM   2136 HH22 ARG B  82      19.367  28.382  -2.768  1.00  0.00      1BBB
ATOM   2137  C   ARG B  82      16.272  27.449  -9.250  1.00 74.14      1BBB
ATOM   2138  O   ARG B  82      15.604  26.790 -10.042  1.00 74.14      1BBB
ATOM   2139  N   ASP B  83      16.043  28.735  -9.029  1.00 68.36      1BBB
ATOM   2140  H   ASP B  83      16.463  29.171  -8.243  1.00  0.00      1BBB
ATOM   2141  CA  ASP B  83      14.915  29.410  -9.632  1.00 68.36      1BBB
ATOM   2142  CB  ASP B  83      14.848  30.865  -9.156  1.00 99.99      1BBB
ATOM   2143  CG  ASP B  83      14.743  30.927  -7.640  1.00 99.99      1BBB
ATOM   2144  OD1 ASP B  83      13.751  30.443  -7.095  1.00 99.99      1BBB
ATOM   2145  OD2 ASP B  83      15.656  31.459  -7.010  1.00 99.99      1BBB
ATOM   2146  C   ASP B  83      14.887  29.337 -11.150  1.00 68.36      1BBB
ATOM   2147  O   ASP B  83      13.864  29.600 -11.779  1.00 68.36      1BBB
ATOM   2148  N   LEU B  84      16.006  28.967 -11.749  1.00 66.73      1BBB
ATOM   2149  H   LEU B  84      16.823  28.798 -11.201  1.00  0.00      1BBB
ATOM   2150  CA  LEU B  84      16.057  28.837 -13.203  1.00 66.73      1BBB
ATOM   2151  CB  LEU B  84      17.472  28.944 -13.771  1.00 99.99      1BBB
ATOM   2152  CG  LEU B  84      17.469  29.428 -15.226  1.00 99.99      1BBB
ATOM   2153  CD1 LEU B  84      16.653  30.711 -15.410  1.00 99.99      1BBB
ATOM   2154  CD2 LEU B  84      18.883  29.591 -15.779  1.00 99.99      1BBB
ATOM   2155  C   LEU B  84      15.285  27.578 -13.609  1.00 66.73      1BBB
ATOM   2156  O   LEU B  84      14.373  27.602 -14.439  1.00 66.73      1BBB
ATOM   2157  N   VAL B  85      15.708  26.479 -13.002  1.00 67.89      1BBB
ATOM   2158  H   VAL B  85      16.444  26.593 -12.333  1.00  0.00      1BBB
ATOM   2159  CA  VAL B  85      15.123  25.174 -13.184  1.00 67.89      1BBB
ATOM   2160  CB  VAL B  85      15.798  24.095 -12.334  1.00 52.97      1BBB
ATOM   2161  CG1 VAL B  85      15.152  22.722 -12.542  1.00 52.97      1BBB
ATOM   2162  CG2 VAL B  85      17.286  24.044 -12.632  1.00 52.97      1BBB
ATOM   2163  C   VAL B  85      13.666  25.332 -12.775  1.00 67.89      1BBB
ATOM   2164  O   VAL B  85      12.753  25.117 -13.573  1.00 67.89      1BBB
ATOM   2165  N   VAL B  86      13.459  25.751 -11.530  1.00 54.78      1BBB
ATOM   2166  H   VAL B  86      14.257  25.877 -10.948  1.00  0.00      1BBB
ATOM   2167  CA  VAL B  86      12.115  25.890 -10.984  1.00 54.78      1BBB
ATOM   2168  CB  VAL B  86      12.216  26.519  -9.567  1.00 95.98      1BBB
ATOM   2169  CG1 VAL B  86      10.894  26.846  -8.861  1.00 95.98      1BBB
ATOM   2170  CG2 VAL B  86      13.016  25.592  -8.653  1.00 95.98      1BBB
ATOM   2171  C   VAL B  86      11.118  26.593 -11.873  1.00 54.78      1BBB
ATOM   2172  O   VAL B  86       9.916  26.557 -11.611  1.00 54.78      1BBB
ATOM   2173  N   ASN B  87      11.595  27.250 -12.916  1.00 64.64      1BBB
ATOM   2174  H   ASN B  87      12.576  27.301 -13.098  1.00  0.00      1BBB
ATOM   2175  CA  ASN B  87      10.660  27.922 -13.785  1.00 64.64      1BBB
ATOM   2176  CB  ASN B  87      11.090  29.363 -14.055  1.00 99.99      1BBB
ATOM   2177  CG  ASN B  87      10.449  30.289 -13.043  1.00 99.99      1BBB
ATOM   2178  OD1 ASN B  87      10.254  29.963 -11.879  1.00 99.99      1BBB
ATOM   2179  ND2 ASN B  87      10.103  31.476 -13.568  1.00 99.99      1BBB
ATOM   2180 HD21 ASN B  87      10.301  31.690 -14.525  1.00  0.00      1BBB
ATOM   2181 HD22 ASN B  87       9.642  32.159 -13.003  1.00  0.00      1BBB
ATOM   2182  C   ASN B  87      10.532  27.166 -15.060  1.00 64.64      1BBB
ATOM   2183  O   ASN B  87       9.431  26.875 -15.519  1.00 64.64      1BBB
ATOM   2184  N   TYR B  88      11.670  26.841 -15.639  1.00 72.10      1BBB
ATOM   2185  H   TYR B  88      12.539  27.109 -15.222  1.00  0.00      1BBB
ATOM   2186  CA  TYR B  88      11.643  26.093 -16.861  1.00 72.10      1BBB
ATOM   2187  CB  TYR B  88      13.050  25.593 -17.200  1.00 75.37      1BBB
ATOM   2188  CG  TYR B  88      13.042  24.670 -18.400  1.00 75.37      1BBB
ATOM   2189  CD1 TYR B  88      12.918  25.211 -19.696  1.00 75.37      1BBB
ATOM   2190  CE1 TYR B  88      12.875  24.337 -20.796  1.00 75.37      1BBB
ATOM   2191  CD2 TYR B  88      13.146  23.283 -18.177  1.00 75.37      1BBB
ATOM   2192  CE2 TYR B  88      13.097  22.413 -19.276  1.00 75.37      1BBB
ATOM   2193  CZ  TYR B  88      12.960  22.948 -20.571  1.00 75.37      1BBB
ATOM   2194  OH  TYR B  88      12.907  22.088 -21.649  1.00 75.37      1BBB
ATOM   2195  HH  TYR B  88      12.929  21.190 -21.344  1.00  0.00      1BBB
ATOM   2196  C   TYR B  88      10.677  24.941 -16.686  1.00 72.10      1BBB
ATOM   2197  O   TYR B  88      10.053  24.503 -17.642  1.00 72.10      1BBB
ATOM   2198  N   VAL B  89      10.554  24.444 -15.462  1.00 58.86      1BBB
ATOM   2199  H   VAL B  89      11.085  24.833 -14.710  1.00  0.00      1BBB
ATOM   2200  CA  VAL B  89       9.625  23.350 -15.212  1.00 58.86      1BBB
ATOM   2201  CB  VAL B  89       9.972  22.604 -13.911  1.00 64.78      1BBB
ATOM   2202  CG1 VAL B  89       9.062  21.395 -13.695  1.00 64.78      1BBB
ATOM   2203  CG2 VAL B  89      11.442  22.208 -13.852  1.00 64.78      1BBB
ATOM   2204  C   VAL B  89       8.239  23.957 -15.145  1.00 58.86      1BBB
ATOM   2205  O   VAL B  89       7.451  23.880 -16.091  1.00 58.86      1BBB
ATOM   2206  N   ASN B  90       7.982  24.574 -14.001  1.00 66.24      1BBB
ATOM   2207  H   ASN B  90       8.699  24.607 -13.305  1.00  0.00      1BBB
ATOM   2208  CA  ASN B  90       6.741  25.240 -13.682  1.00 66.24      1BBB
ATOM   2209  CB  ASN B  90       6.873  26.098 -12.427  1.00 99.62      1BBB
ATOM   2210  CG  ASN B  90       5.838  25.654 -11.414  1.00 99.62      1BBB
ATOM   2211  OD1 ASN B  90       6.140  25.014 -10.415  1.00 99.62      1BBB
ATOM   2212  ND2 ASN B  90       4.585  26.029 -11.724  1.00 99.62      1BBB
ATOM   2213 HD21 ASN B  90       4.398  26.538 -12.565  1.00  0.00      1BBB
ATOM   2214 HD22 ASN B  90       3.828  25.796 -11.115  1.00  0.00      1BBB
ATOM   2215  C   ASN B  90       6.150  26.031 -14.829  1.00 66.24      1BBB
ATOM   2216  O   ASN B  90       5.006  26.470 -14.755  1.00 66.24      1BBB
ATOM   2217  N   THR B  91       6.916  26.216 -15.894  1.00 79.74      1BBB
ATOM   2218  H   THR B  91       7.858  25.902 -15.934  1.00  0.00      1BBB
ATOM   2219  CA  THR B  91       6.416  27.008 -16.995  1.00 79.74      1BBB
ATOM   2220  CB  THR B  91       7.075  28.399 -16.980  1.00 99.99      1BBB
ATOM   2221  OG1 THR B  91       7.085  28.923 -15.648  1.00 99.99      1BBB
ATOM   2222  HG1 THR B  91       7.560  29.742 -15.681  1.00  0.00      1BBB
ATOM   2223  CG2 THR B  91       6.403  29.396 -17.931  1.00 99.99      1BBB
ATOM   2224  C   THR B  91       6.461  26.410 -18.382  1.00 79.74      1BBB
ATOM   2225  O   THR B  91       5.449  26.395 -19.080  1.00 79.74      1BBB
ATOM   2226  N   ASN B  92       7.635  25.944 -18.785  1.00 68.17      1BBB
ATOM   2227  H   ASN B  92       8.385  25.919 -18.124  1.00  0.00      1BBB
ATOM   2228  CA  ASN B  92       7.826  25.380 -20.119  1.00 68.17      1BBB
ATOM   2229  CB  ASN B  92       9.288  25.447 -20.570  1.00 99.99      1BBB
ATOM   2230  CG  ASN B  92       9.699  26.889 -20.796  1.00 99.99      1BBB
ATOM   2231  OD1 ASN B  92       9.602  27.422 -21.893  1.00 99.99      1BBB
ATOM   2232  ND2 ASN B  92      10.174  27.495 -19.696  1.00 99.99      1BBB
ATOM   2233 HD21 ASN B  92      10.216  27.007 -18.825  1.00  0.00      1BBB
ATOM   2234 HD22 ASN B  92      10.487  28.444 -19.742  1.00  0.00      1BBB
ATOM   2235  C   ASN B  92       7.254  23.975 -20.279  1.00 68.17      1BBB
ATOM   2236  O   ASN B  92       6.343  23.742 -21.081  1.00 68.17      1BBB
ATOM   2237  N   MET B  93       7.810  23.030 -19.535  1.00 79.91      1BBB
ATOM   2238  H   MET B  93       8.557  23.291 -18.922  1.00  0.00      1BBB
ATOM   2239  CA  MET B  93       7.326  21.667 -19.595  1.00 79.91      1BBB
ATOM   2240  CB  MET B  93       7.868  20.925 -18.374  1.00 61.13      1BBB
ATOM   2241  CG  MET B  93       9.396  20.907 -18.280  1.00 61.13      1BBB
ATOM   2242  SD  MET B  93      10.131  19.592 -19.252  1.00 61.13      1BBB
ATOM   2243  CE  MET B  93       9.686  18.258 -18.130  1.00 61.13      1BBB
ATOM   2244  C   MET B  93       5.823  21.802 -19.502  1.00 79.91      1BBB
ATOM   2245  O   MET B  93       5.076  21.151 -20.231  1.00 79.91      1BBB
ATOM   2246  N   GLY B  94       5.411  22.679 -18.590  1.00 47.79      1BBB
ATOM   2247  H   GLY B  94       6.097  23.119 -18.009  1.00  0.00      1BBB
ATOM   2248  CA  GLY B  94       4.008  22.961 -18.350  1.00 47.79      1BBB
ATOM   2249  C   GLY B  94       3.127  23.135 -19.573  1.00 47.79      1BBB
ATOM   2250  O   GLY B  94       2.128  22.415 -19.715  1.00 47.79      1BBB
ATOM   2251  N   LEU B  95       3.457  24.073 -20.454  1.00 40.62      1BBB
ATOM   2252  H   LEU B  95       4.270  24.637 -20.300  1.00  0.00      1BBB
ATOM   2253  CA  LEU B  95       2.618  24.251 -21.623  1.00 40.62      1BBB
ATOM   2254  CB  LEU B  95       3.385  25.125 -22.623  1.00 50.01      1BBB
ATOM   2255  CG  LEU B  95       2.586  25.763 -23.764  1.00 50.01      1BBB
ATOM   2256  CD1 LEU B  95       3.282  27.039 -24.237  1.00 50.01      1BBB
ATOM   2257  CD2 LEU B  95       2.305  24.818 -24.936  1.00 50.01      1BBB
ATOM   2258  C   LEU B  95       2.208  22.908 -22.204  1.00 40.62      1BBB
ATOM   2259  O   LEU B  95       1.021  22.628 -22.373  1.00 40.62      1BBB
ATOM   2260  N   LYS B  96       3.190  22.078 -22.528  1.00 39.27      1BBB
ATOM   2261  H   LYS B  96       4.140  22.334 -22.347  1.00  0.00      1BBB
ATOM   2262  CA  LYS B  96       2.858  20.795 -23.107  1.00 39.27      1BBB
ATOM   2263  CB  LYS B  96       4.074  19.898 -23.295  1.00 99.94      1BBB
ATOM   2264  CG  LYS B  96       4.874  20.225 -24.551  1.00 99.94      1BBB
ATOM   2265  CD  LYS B  96       5.878  19.109 -24.816  1.00 99.94      1BBB
ATOM   2266  CE  LYS B  96       6.730  19.309 -26.066  1.00 99.94      1BBB
ATOM   2267  NZ  LYS B  96       7.651  18.170 -26.178  1.00 99.94      1BBB
ATOM   2268  HZ1 LYS B  96       8.267  18.283 -27.008  1.00  0.00      1BBB
ATOM   2269  HZ2 LYS B  96       8.236  18.110 -25.316  1.00  0.00      1BBB
ATOM   2270  HZ3 LYS B  96       7.109  17.288 -26.264  1.00  0.00      1BBB
ATOM   2271  C   LYS B  96       1.817  20.072 -22.250  1.00 39.27      1BBB
ATOM   2272  O   LYS B  96       0.799  19.633 -22.780  1.00 39.27      1BBB
ATOM   2273  N   ILE B  97       2.036  19.960 -20.938  1.00 31.72      1BBB
ATOM   2274  H   ILE B  97       2.875  20.353 -20.559  1.00  0.00      1BBB
ATOM   2275  CA  ILE B  97       1.046  19.314 -20.077  1.00 31.72      1BBB
ATOM   2276  CB  ILE B  97       1.453  19.449 -18.603  1.00 30.29      1BBB
ATOM   2277  CG2 ILE B  97       0.388  18.840 -17.687  1.00 30.29      1BBB
ATOM   2278  CG1 ILE B  97       2.817  18.793 -18.358  1.00 30.29      1BBB
ATOM   2279  CD  ILE B  97       2.829  17.281 -18.606  1.00  0.00      1BBB
ATOM   2280  C   ILE B  97      -0.268  19.995 -20.376  1.00 31.72      1BBB
ATOM   2281  O   ILE B  97      -1.302  19.351 -20.564  1.00 31.72      1BBB
ATOM   2282  N   ARG B  98      -0.229  21.318 -20.407  1.00 33.11      1BBB
ATOM   2283  H   ARG B  98       0.640  21.787 -20.452  1.00  0.00      1BBB
ATOM   2284  CA  ARG B  98      -1.440  22.050 -20.665  1.00 33.11      1BBB
ATOM   2285  CB  ARG B  98      -1.278  23.574 -20.689  1.00 61.33      1BBB
ATOM   2286  CG  ARG B  98      -0.766  24.091 -19.347  1.00 61.33      1BBB
ATOM   2287  CD  ARG B  98      -0.714  25.614 -19.224  1.00 61.33      1BBB
ATOM   2288  NE  ARG B  98       0.202  26.218 -20.190  1.00 61.33      1BBB
ATOM   2289  HE  ARG B  98       1.154  25.917 -20.227  1.00  0.00      1BBB
ATOM   2290  CZ  ARG B  98      -0.232  27.212 -20.992  1.00 61.33      1BBB
ATOM   2291  NH1 ARG B  98      -1.492  27.629 -20.935  1.00 61.33      1BBB
ATOM   2292 HH11 ARG B  98      -1.814  28.366 -21.529  1.00  0.00      1BBB
ATOM   2293 HH12 ARG B  98      -2.143  27.211 -20.301  1.00  0.00      1BBB
ATOM   2294  NH2 ARG B  98       0.604  27.785 -21.851  1.00 61.33      1BBB
ATOM   2295 HH21 ARG B  98       0.282  28.513 -22.458  1.00  0.00      1BBB
ATOM   2296 HH22 ARG B  98       1.558  27.490 -21.897  1.00  0.00      1BBB
ATOM   2297  C   ARG B  98      -2.182  21.510 -21.874  1.00 33.11      1BBB
ATOM   2298  O   ARG B  98      -3.369  21.182 -21.767  1.00 33.11      1BBB
ATOM   2299  N   GLN B  99      -1.491  21.379 -23.002  1.00 35.64      1BBB
ATOM   2300  H   GLN B  99      -0.522  21.620 -22.998  1.00  0.00      1BBB
ATOM   2301  CA  GLN B  99      -2.111  20.847 -24.207  1.00 35.64      1BBB
ATOM   2302  CB  GLN B  99      -1.085  20.649 -25.320  1.00 91.00      1BBB
ATOM   2303  CG  GLN B  99      -0.363  21.939 -25.702  1.00 91.00      1BBB
ATOM   2304  CD  GLN B  99       0.583  21.667 -26.852  1.00 91.00      1BBB
ATOM   2305  OE1 GLN B  99       1.192  20.609 -26.962  1.00 91.00      1BBB
ATOM   2306  NE2 GLN B  99       0.665  22.688 -27.720  1.00 91.00      1BBB
ATOM   2307 HE21 GLN B  99       0.143  23.529 -27.573  1.00  0.00      1BBB
ATOM   2308 HE22 GLN B  99       1.249  22.614 -28.527  1.00  0.00      1BBB
ATOM   2309  C   GLN B  99      -2.870  19.562 -23.891  1.00 35.64      1BBB
ATOM   2310  O   GLN B  99      -4.099  19.548 -23.947  1.00 35.64      1BBB
ATOM   2311  N   LEU B 100      -2.170  18.489 -23.547  1.00 34.67      1BBB
ATOM   2312  H   LEU B 100      -1.172  18.550 -23.517  1.00  0.00      1BBB
ATOM   2313  CA  LEU B 100      -2.864  17.253 -23.189  1.00 34.67      1BBB
ATOM   2314  CB  LEU B 100      -1.919  16.233 -22.539  1.00 33.48      1BBB
ATOM   2315  CG  LEU B 100      -0.919  15.569 -23.493  1.00 33.48      1BBB
ATOM   2316  CD1 LEU B 100       0.367  16.376 -23.692  1.00 33.48      1BBB
ATOM   2317  CD2 LEU B 100      -0.606  14.143 -23.046  1.00 33.48      1BBB
ATOM   2318  C   LEU B 100      -4.085  17.522 -22.316  1.00 34.67      1BBB
ATOM   2319  O   LEU B 100      -5.232  17.440 -22.766  1.00 34.67      1BBB
ATOM   2320  N   LEU B 101      -3.825  17.831 -21.054  1.00 28.36      1BBB
ATOM   2321  H   LEU B 101      -2.871  17.884 -20.758  1.00  0.00      1BBB
ATOM   2322  CA  LEU B 101      -4.872  18.138 -20.105  1.00 28.36      1BBB
ATOM   2323  CB  LEU B 101      -4.338  19.089 -19.034  1.00 29.87      1BBB
ATOM   2324  CG  LEU B 101      -3.997  18.418 -17.696  1.00 29.87      1BBB
ATOM   2325  CD1 LEU B 101      -5.256  17.982 -16.951  1.00 29.87      1BBB
ATOM   2326  CD2 LEU B 101      -2.997  17.269 -17.829  1.00 29.87      1BBB
ATOM   2327  C   LEU B 101      -6.101  18.702 -20.827  1.00 28.36      1BBB
ATOM   2328  O   LEU B 101      -7.228  18.237 -20.615  1.00 28.36      1BBB
ATOM   2329  N   TRP B 102      -5.888  19.691 -21.695  1.00 25.40      1BBB
ATOM   2330  H   TRP B 102      -4.950  19.978 -21.886  1.00  0.00      1BBB
ATOM   2331  CA  TRP B 102      -6.999  20.278 -22.421  1.00 25.40      1BBB
ATOM   2332  CB  TRP B 102      -6.551  21.596 -23.080  1.00 21.79      1BBB
ATOM   2333  CG  TRP B 102      -7.694  22.306 -23.777  1.00 21.79      1BBB
ATOM   2334  CD2 TRP B 102      -8.098  22.207 -25.162  1.00 21.79      1BBB
ATOM   2335  CE2 TRP B 102      -9.238  23.061 -25.336  1.00 21.79      1BBB
ATOM   2336  CE3 TRP B 102      -7.605  21.467 -26.257  1.00 21.79      1BBB
ATOM   2337  CD1 TRP B 102      -8.600  23.207 -23.196  1.00 21.79      1BBB
ATOM   2338  NE1 TRP B 102      -9.508  23.653 -24.107  1.00 21.79      1BBB
ATOM   2339  HE1 TRP B 102     -10.236  24.283 -23.926  1.00  0.00      1BBB
ATOM   2340  CZ2 TRP B 102      -9.864  23.151 -26.598  1.00 21.79      1BBB
ATOM   2341  CZ3 TRP B 102      -8.239  21.562 -27.513  1.00 21.79      1BBB
ATOM   2342  CH2 TRP B 102      -9.363  22.399 -27.682  1.00 21.79      1BBB
ATOM   2343  C   TRP B 102      -7.580  19.313 -23.400  1.00 25.40      1BBB
ATOM   2344  O   TRP B 102      -8.706  18.877 -23.243  1.00 25.40      1BBB
ATOM   2345  N   PHE B 103      -6.808  19.001 -24.430  1.00 36.75      1BBB
ATOM   2346  H   PHE B 103      -5.910  19.428 -24.508  1.00  0.00      1BBB
ATOM   2347  CA  PHE B 103      -7.263  18.095 -25.471  1.00 36.75      1BBB
ATOM   2348  CB  PHE B 103      -6.078  17.685 -26.358  1.00 22.37      1BBB
ATOM   2349  CG  PHE B 103      -6.533  16.841 -27.532  1.00 22.37      1BBB
ATOM   2350  CD1 PHE B 103      -7.125  17.462 -28.654  1.00 22.37      1BBB
ATOM   2351  CD2 PHE B 103      -6.369  15.440 -27.475  1.00 22.37      1BBB
ATOM   2352  CE1 PHE B 103      -7.574  16.667 -29.727  1.00 22.37      1BBB
ATOM   2353  CE2 PHE B 103      -6.818  14.644 -28.546  1.00 22.37      1BBB
ATOM   2354  CZ  PHE B 103      -7.424  15.266 -29.657  1.00 22.37      1BBB
ATOM   2355  C   PHE B 103      -8.001  16.890 -24.973  1.00 36.75      1BBB
ATOM   2356  O   PHE B 103      -8.959  16.469 -25.603  1.00 36.75      1BBB
ATOM   2357  N   HIS B 104      -7.547  16.297 -23.881  1.00 26.27      1BBB
ATOM   2358  H   HIS B 104      -6.812  16.713 -23.357  1.00  0.00      1BBB
ATOM   2359  CA  HIS B 104      -8.251  15.148 -23.386  1.00 26.27      1BBB
ATOM   2360  CB  HIS B 104      -7.338  14.236 -22.566  1.00 40.51      1BBB
ATOM   2361  CG  HIS B 104      -6.173  13.765 -23.405  1.00 40.51      1BBB
ATOM   2362  ND1 HIS B 104      -6.279  13.342 -24.680  1.00 40.51      1BBB
ATOM   2363  HD1 HIS B 104      -7.097  13.294 -25.217  1.00  0.00      1BBB
ATOM   2364  CD2 HIS B 104      -4.832  13.690 -23.019  1.00 40.51      1BBB
ATOM   2365  NE2 HIS B 104      -4.129  13.218 -24.076  1.00 40.51      1BBB
ATOM   2366  CE1 HIS B 104      -5.017  13.004 -25.097  1.00 40.51      1BBB
ATOM   2367  C   HIS B 104      -9.472  15.563 -22.607  1.00 26.27      1BBB
ATOM   2368  O   HIS B 104     -10.578  15.145 -22.911  1.00 26.27      1BBB
ATOM   2369  N   ILE B 105      -9.301  16.409 -21.616  1.00 34.44      1BBB
ATOM   2370  H   ILE B 105      -8.387  16.748 -21.394  1.00  0.00      1BBB
ATOM   2371  CA  ILE B 105     -10.458  16.845 -20.866  1.00 34.44      1BBB
ATOM   2372  CB  ILE B 105     -10.166  17.956 -19.841  1.00 25.48      1BBB
ATOM   2373  CG2 ILE B 105     -11.435  18.595 -19.249  1.00 25.48      1BBB
ATOM   2374  CG1 ILE B 105      -9.337  17.427 -18.682  1.00 25.48      1BBB
ATOM   2375  CD  ILE B 105      -8.785  18.610 -17.894  1.00  0.00      1BBB
ATOM   2376  C   ILE B 105     -11.572  17.307 -21.816  1.00 34.44      1BBB
ATOM   2377  O   ILE B 105     -12.756  17.032 -21.613  1.00 34.44      1BBB
ATOM   2378  N   SER B 106     -11.164  17.997 -22.871  1.00 26.98      1BBB
ATOM   2379  H   SER B 106     -10.199  17.940 -23.078  1.00  0.00      1BBB
ATOM   2380  CA  SER B 106     -12.091  18.566 -23.830  1.00 26.98      1BBB
ATOM   2381  CB  SER B 106     -11.394  19.556 -24.759  1.00 51.08      1BBB
ATOM   2382  OG  SER B 106     -10.880  20.635 -23.978  1.00 51.08      1BBB
ATOM   2383  HG  SER B 106     -10.359  21.168 -24.561  1.00  0.00      1BBB
ATOM   2384  C   SER B 106     -12.884  17.545 -24.630  1.00 26.98      1BBB
ATOM   2385  O   SER B 106     -14.073  17.747 -24.874  1.00 26.98      1BBB
ATOM   2386  N   CYS B 107     -12.235  16.461 -25.044  1.00 37.27      1BBB
ATOM   2387  H   CYS B 107     -11.269  16.358 -24.802  1.00  0.00      1BBB
ATOM   2388  CA  CYS B 107     -12.921  15.405 -25.785  1.00 37.27      1BBB
ATOM   2389  CB  CYS B 107     -11.933  14.372 -26.321  1.00 38.08      1BBB
ATOM   2390  SG  CYS B 107     -10.784  15.021 -27.558  1.00 38.08      1BBB
ATOM   2391  C   CYS B 107     -13.867  14.747 -24.794  1.00 37.27      1BBB
ATOM   2392  O   CYS B 107     -15.055  14.579 -25.063  1.00 37.27      1BBB
ATOM   2393  N   LEU B 108     -13.339  14.367 -23.639  1.00 38.68      1BBB
ATOM   2394  H   LEU B 108     -12.369  14.526 -23.459  1.00  0.00      1BBB
ATOM   2395  CA  LEU B 108     -14.178  13.747 -22.639  1.00 38.68      1BBB
ATOM   2396  CB  LEU B 108     -13.356  13.494 -21.384  1.00 34.98      1BBB
ATOM   2397  CG  LEU B 108     -12.459  12.267 -21.494  1.00 34.98      1BBB
ATOM   2398  CD1 LEU B 108     -11.521  12.142 -20.293  1.00 34.98      1BBB
ATOM   2399  CD2 LEU B 108     -13.285  10.999 -21.723  1.00 34.98      1BBB
ATOM   2400  C   LEU B 108     -15.357  14.657 -22.366  1.00 38.68      1BBB
ATOM   2401  O   LEU B 108     -16.397  14.194 -21.930  1.00 38.68      1BBB
ATOM   2402  N   THR B 109     -15.236  15.952 -22.607  1.00 31.24      1BBB
ATOM   2403  H   THR B 109     -14.382  16.360 -22.927  1.00  0.00      1BBB
ATOM   2404  CA  THR B 109     -16.397  16.757 -22.318  1.00 31.24      1BBB
ATOM   2405  CB  THR B 109     -16.007  18.033 -21.548  1.00 45.62      1BBB
ATOM   2406  OG1 THR B 109     -15.048  17.723 -20.537  1.00 45.62      1BBB
ATOM   2407  HG1 THR B 109     -14.743  18.546 -20.182  1.00  0.00      1BBB
ATOM   2408  CG2 THR B 109     -17.203  18.731 -20.891  1.00 45.62      1BBB
ATOM   2409  C   THR B 109     -17.222  17.062 -23.524  1.00 31.24      1BBB
ATOM   2410  O   THR B 109     -18.379  17.371 -23.389  1.00 31.24      1BBB
ATOM   2411  N   PHE B 110     -16.660  17.005 -24.716  1.00 42.64      1BBB
ATOM   2412  H   PHE B 110     -15.707  16.727 -24.814  1.00  0.00      1BBB
ATOM   2413  CA  PHE B 110     -17.486  17.324 -25.859  1.00 42.64      1BBB
ATOM   2414  CB  PHE B 110     -17.230  18.762 -26.337  1.00 31.77      1BBB
ATOM   2415  CG  PHE B 110     -17.649  19.762 -25.279  1.00 31.77      1BBB
ATOM   2416  CD1 PHE B 110     -16.683  20.282 -24.390  1.00 31.77      1BBB
ATOM   2417  CD2 PHE B 110     -19.001  20.158 -25.191  1.00 31.77      1BBB
ATOM   2418  CE1 PHE B 110     -17.062  21.224 -23.416  1.00 31.77      1BBB
ATOM   2419  CE2 PHE B 110     -19.385  21.090 -24.209  1.00 31.77      1BBB
ATOM   2420  CZ  PHE B 110     -18.411  21.623 -23.339  1.00 31.77      1BBB
ATOM   2421  C   PHE B 110     -17.393  16.366 -27.000  1.00 42.64      1BBB
ATOM   2422  O   PHE B 110     -18.216  16.463 -27.897  1.00 42.64      1BBB
ATOM   2423  N   GLY B 111     -16.376  15.496 -27.007  1.00 46.40      1BBB
ATOM   2424  H   GLY B 111     -15.639  15.690 -26.370  1.00  0.00      1BBB
ATOM   2425  CA  GLY B 111     -16.234  14.490 -28.063  1.00 46.40      1BBB
ATOM   2426  C   GLY B 111     -15.150  14.595 -29.124  1.00 46.40      1BBB
ATOM   2427  O   GLY B 111     -15.137  15.541 -29.913  1.00 46.40      1BBB
ATOM   2428  N   ARG B 112     -14.276  13.585 -29.173  1.00 41.68      1BBB
ATOM   2429  H   ARG B 112     -14.362  12.868 -28.482  1.00  0.00      1BBB
ATOM   2430  CA  ARG B 112     -13.149  13.540 -30.123  1.00 41.68      1BBB
ATOM   2431  CB  ARG B 112     -12.707  12.094 -30.320  1.00 99.36      1BBB
ATOM   2432  CG  ARG B 112     -11.236  11.993 -30.712  1.00 99.36      1BBB
ATOM   2433  CD  ARG B 112     -10.785  10.544 -30.918  1.00 99.36      1BBB
ATOM   2434  NE  ARG B 112     -11.581   9.861 -31.940  1.00 99.36      1BBB
ATOM   2435  HE  ARG B 112     -12.306   9.234 -31.655  1.00  0.00      1BBB
ATOM   2436  CZ  ARG B 112     -11.399  10.093 -33.259  1.00 99.36      1BBB
ATOM   2437  NH1 ARG B 112     -10.470  10.940 -33.693  1.00 99.36      1BBB
ATOM   2438 HH11 ARG B 112     -10.364  11.113 -34.673  1.00  0.00      1BBB
ATOM   2439 HH12 ARG B 112      -9.874  11.416 -33.045  1.00  0.00      1BBB
ATOM   2440  NH2 ARG B 112     -12.167   9.465 -34.142  1.00 99.36      1BBB
ATOM   2441 HH21 ARG B 112     -12.064   9.651 -35.119  1.00  0.00      1BBB
ATOM   2442 HH22 ARG B 112     -12.861   8.814 -33.836  1.00  0.00      1BBB
ATOM   2443  C   ARG B 112     -13.504  14.237 -31.402  1.00 41.68      1BBB
ATOM   2444  O   ARG B 112     -12.802  15.149 -31.839  1.00 41.68      1BBB
ATOM   2445  N   GLU B 113     -14.616  13.814 -31.989  1.00 43.99      1BBB
ATOM   2446  H   GLU B 113     -15.138  13.074 -31.567  1.00  0.00      1BBB
ATOM   2447  CA  GLU B 113     -15.057  14.406 -33.224  1.00 43.99      1BBB
ATOM   2448  CB  GLU B 113     -16.337  13.745 -33.741  1.00 99.99      1BBB
ATOM   2449  CG  GLU B 113     -16.149  12.255 -34.064  1.00 99.99      1BBB
ATOM   2450  CD  GLU B 113     -15.079  12.059 -35.126  1.00 99.99      1BBB
ATOM   2451  OE1 GLU B 113     -15.378  12.249 -36.304  1.00 99.99      1BBB
ATOM   2452  OE2 GLU B 113     -13.954  11.709 -34.770  1.00 99.99      1BBB
ATOM   2453  C   GLU B 113     -15.183  15.896 -32.997  1.00 43.99      1BBB
ATOM   2454  O   GLU B 113     -14.359  16.681 -33.473  1.00 43.99      1BBB
ATOM   2455  N   THR B 114     -16.199  16.286 -32.245  1.00 39.08      1BBB
ATOM   2456  H   THR B 114     -16.848  15.613 -31.892  1.00  0.00      1BBB
ATOM   2457  CA  THR B 114     -16.408  17.692 -31.944  1.00 39.08      1BBB
ATOM   2458  CB  THR B 114     -17.305  17.843 -30.711  1.00 47.89      1BBB
ATOM   2459  OG1 THR B 114     -18.402  16.929 -30.775  1.00 47.89      1BBB
ATOM   2460  HG1 THR B 114     -18.780  16.904 -29.904  1.00  0.00      1BBB
ATOM   2461  CG2 THR B 114     -17.800  19.279 -30.513  1.00 47.89      1BBB
ATOM   2462  C   THR B 114     -15.091  18.408 -31.733  1.00 39.08      1BBB
ATOM   2463  O   THR B 114     -14.776  19.376 -32.423  1.00 39.08      1BBB
ATOM   2464  N   VAL B 115     -14.340  17.923 -30.750  1.00 24.06      1BBB
ATOM   2465  H   VAL B 115     -14.761  17.276 -30.130  1.00  0.00      1BBB
ATOM   2466  CA  VAL B 115     -13.044  18.485 -30.412  1.00 24.06      1BBB
ATOM   2467  CB  VAL B 115     -12.342  17.714 -29.307  1.00 35.58      1BBB
ATOM   2468  CG1 VAL B 115     -10.930  18.227 -28.998  1.00 35.58      1BBB
ATOM   2469  CG2 VAL B 115     -13.240  17.875 -28.087  1.00 35.58      1BBB
ATOM   2470  C   VAL B 115     -12.248  18.643 -31.681  1.00 24.06      1BBB
ATOM   2471  O   VAL B 115     -11.784  19.728 -31.997  1.00 24.06      1BBB
ATOM   2472  N   LEU B 116     -12.091  17.557 -32.419  1.00 33.14      1BBB
ATOM   2473  H   LEU B 116     -12.767  16.853 -32.266  1.00  0.00      1BBB
ATOM   2474  CA  LEU B 116     -11.331  17.656 -33.641  1.00 33.14      1BBB
ATOM   2475  CB  LEU B 116     -11.331  16.406 -34.529  1.00 14.71      1BBB
ATOM   2476  CG  LEU B 116     -10.836  15.092 -33.941  1.00 14.71      1BBB
ATOM   2477  CD1 LEU B 116     -10.883  13.988 -34.993  1.00 14.71      1BBB
ATOM   2478  CD2 LEU B 116      -9.492  15.219 -33.235  1.00 14.71      1BBB
ATOM   2479  C   LEU B 116     -11.904  18.754 -34.506  1.00 33.14      1BBB
ATOM   2480  O   LEU B 116     -11.186  19.682 -34.890  1.00 33.14      1BBB
ATOM   2481  N   GLU B 117     -13.198  18.697 -34.790  1.00 56.02      1BBB
ATOM   2482  H   GLU B 117     -13.725  17.882 -34.604  1.00  0.00      1BBB
ATOM   2483  CA  GLU B 117     -13.785  19.735 -35.630  1.00 56.02      1BBB
ATOM   2484  CB  GLU B 117     -15.303  19.565 -35.703  1.00 99.99      1BBB
ATOM   2485  CG  GLU B 117     -15.718  18.247 -36.363  1.00 99.99      1BBB
ATOM   2486  CD  GLU B 117     -17.214  18.054 -36.243  1.00 99.99      1BBB
ATOM   2487  OE1 GLU B 117     -17.961  18.905 -36.729  1.00 99.99      1BBB
ATOM   2488  OE2 GLU B 117     -17.624  17.048 -35.665  1.00 99.99      1BBB
ATOM   2489  C   GLU B 117     -13.412  21.131 -35.103  1.00 56.02      1BBB
ATOM   2490  O   GLU B 117     -12.878  21.972 -35.855  1.00 56.02      1BBB
ATOM   2491  N   TYR B 118     -13.650  21.356 -33.812  1.00 36.15      1BBB
ATOM   2492  H   TYR B 118     -14.278  20.757 -33.350  1.00  0.00      1BBB
ATOM   2493  CA  TYR B 118     -13.283  22.624 -33.197  1.00 36.15      1BBB
ATOM   2494  CB  TYR B 118     -13.294  22.511 -31.662  1.00 44.02      1BBB
ATOM   2495  CG  TYR B 118     -12.733  23.756 -31.008  1.00 44.02      1BBB
ATOM   2496  CD1 TYR B 118     -13.471  24.956 -31.048  1.00 44.02      1BBB
ATOM   2497  CE1 TYR B 118     -12.923  26.108 -30.461  1.00 44.02      1BBB
ATOM   2498  CD2 TYR B 118     -11.471  23.676 -30.384  1.00 44.02      1BBB
ATOM   2499  CE2 TYR B 118     -10.927  24.828 -29.796  1.00 44.02      1BBB
ATOM   2500  CZ  TYR B 118     -11.661  26.030 -29.842  1.00 44.02      1BBB
ATOM   2501  OH  TYR B 118     -11.133  27.167 -29.266  1.00 44.02      1BBB
ATOM   2502  HH  TYR B 118     -10.241  27.004 -28.990  1.00  0.00      1BBB
ATOM   2503  C   TYR B 118     -11.970  23.113 -33.733  1.00 36.15      1BBB
ATOM   2504  O   TYR B 118     -11.855  24.209 -34.256  1.00 36.15      1BBB
ATOM   2505  N   LEU B 119     -10.961  22.281 -33.583  1.00 21.48      1BBB
ATOM   2506  H   LEU B 119     -11.127  21.380 -33.179  1.00  0.00      1BBB
ATOM   2507  CA  LEU B 119      -9.660  22.680 -34.038  1.00 21.48      1BBB
ATOM   2508  CB  LEU B 119      -8.653  21.523 -33.947  1.00 22.54      1BBB
ATOM   2509  CG  LEU B 119      -8.663  20.753 -32.619  1.00 22.54      1BBB
ATOM   2510  CD1 LEU B 119      -7.757  19.523 -32.660  1.00 22.54      1BBB
ATOM   2511  CD2 LEU B 119      -8.347  21.641 -31.420  1.00 22.54      1BBB
ATOM   2512  C   LEU B 119      -9.725  23.220 -35.450  1.00 21.48      1BBB
ATOM   2513  O   LEU B 119      -9.534  24.431 -35.649  1.00 21.48      1BBB
ATOM   2514  N   VAL B 120     -10.043  22.373 -36.421  1.00 30.83      1BBB
ATOM   2515  H   VAL B 120     -10.259  21.424 -36.190  1.00  0.00      1BBB
ATOM   2516  CA  VAL B 120     -10.072  22.879 -37.785  1.00 30.83      1BBB
ATOM   2517  CB  VAL B 120     -10.685  21.833 -38.733  1.00 49.77      1BBB
ATOM   2518  CG1 VAL B 120     -10.627  22.277 -40.199  1.00 49.77      1BBB
ATOM   2519  CG2 VAL B 120     -10.017  20.466 -38.551  1.00 49.77      1BBB
ATOM   2520  C   VAL B 120     -10.764  24.201 -37.901  1.00 30.83      1BBB
ATOM   2521  O   VAL B 120     -10.285  25.127 -38.575  1.00 30.83      1BBB
ATOM   2522  N   SER B 121     -11.898  24.274 -37.227  1.00 26.11      1BBB
ATOM   2523  H   SER B 121     -12.187  23.495 -36.679  1.00  0.00      1BBB
ATOM   2524  CA  SER B 121     -12.694  25.475 -37.226  1.00 26.11      1BBB
ATOM   2525  CB  SER B 121     -14.030  25.236 -36.522  1.00 81.26      1BBB
ATOM   2526  OG  SER B 121     -14.708  24.149 -37.155  1.00 81.26      1BBB
ATOM   2527  HG  SER B 121     -15.477  23.963 -36.634  1.00  0.00      1BBB
ATOM   2528  C   SER B 121     -11.956  26.674 -36.624  1.00 26.11      1BBB
ATOM   2529  O   SER B 121     -11.893  27.769 -37.208  1.00 26.11      1BBB
ATOM   2530  N   PHE B 122     -11.383  26.461 -35.450  1.00 34.65      1BBB
ATOM   2531  H   PHE B 122     -11.167  25.526 -35.208  1.00  0.00      1BBB
ATOM   2532  CA  PHE B 122     -10.729  27.551 -34.781  1.00 34.65      1BBB
ATOM   2533  CB  PHE B 122     -10.232  27.120 -33.395  1.00 29.08      1BBB
ATOM   2534  CG  PHE B 122      -9.790  28.315 -32.582  1.00 29.08      1BBB
ATOM   2535  CD1 PHE B 122      -8.439  28.725 -32.624  1.00 29.08      1BBB
ATOM   2536  CD2 PHE B 122     -10.740  28.999 -31.793  1.00 29.08      1BBB
ATOM   2537  CE1 PHE B 122      -8.031  29.828 -31.853  1.00 29.08      1BBB
ATOM   2538  CE2 PHE B 122     -10.332  30.101 -31.019  1.00 29.08      1BBB
ATOM   2539  CZ  PHE B 122      -8.978  30.496 -31.049  1.00 29.08      1BBB
ATOM   2540  C   PHE B 122      -9.631  27.981 -35.659  1.00 34.65      1BBB
ATOM   2541  O   PHE B 122      -9.373  29.176 -35.816  1.00 34.65      1BBB
ATOM   2542  N   GLY B 123      -8.981  26.981 -36.231  1.00 39.36      1BBB
ATOM   2543  H   GLY B 123      -9.371  26.077 -36.216  1.00  0.00      1BBB
ATOM   2544  CA  GLY B 123      -7.873  27.261 -37.105  1.00 39.36      1BBB
ATOM   2545  C   GLY B 123      -8.325  28.384 -37.990  1.00 39.36      1BBB
ATOM   2546  O   GLY B 123      -7.934  29.549 -37.831  1.00 39.36      1BBB
ATOM   2547  N   VAL B 124      -9.202  28.012 -38.903  1.00 44.36      1BBB
ATOM   2548  H   VAL B 124      -9.459  27.046 -38.924  1.00  0.00      1BBB
ATOM   2549  CA  VAL B 124      -9.767  28.939 -39.844  1.00 44.36      1BBB
ATOM   2550  CB  VAL B 124     -11.120  28.447 -40.400  1.00 67.70      1BBB
ATOM   2551  CG1 VAL B 124     -11.713  29.421 -41.426  1.00 67.70      1BBB
ATOM   2552  CG2 VAL B 124     -11.003  27.051 -41.013  1.00 67.70      1BBB
ATOM   2553  C   VAL B 124      -9.878  30.335 -39.297  1.00 44.36      1BBB
ATOM   2554  O   VAL B 124      -9.274  31.266 -39.818  1.00 44.36      1BBB
ATOM   2555  N   TRP B 125     -10.667  30.486 -38.245  1.00 31.80      1BBB
ATOM   2556  H   TRP B 125     -11.121  29.682 -37.859  1.00  0.00      1BBB
ATOM   2557  CA  TRP B 125     -10.851  31.796 -37.646  1.00 31.80      1BBB
ATOM   2558  CB  TRP B 125     -11.625  31.608 -36.331  1.00 52.25      1BBB
ATOM   2559  CG  TRP B 125     -11.830  32.895 -35.560  1.00 52.25      1BBB
ATOM   2560  CD2 TRP B 125     -11.090  33.392 -34.422  1.00 52.25      1BBB
ATOM   2561  CE2 TRP B 125     -11.676  34.650 -34.049  1.00 52.25      1BBB
ATOM   2562  CE3 TRP B 125      -9.994  32.887 -33.691  1.00 52.25      1BBB
ATOM   2563  CD1 TRP B 125     -12.810  33.865 -35.803  1.00 52.25      1BBB
ATOM   2564  NE1 TRP B 125     -12.727  34.898 -34.922  1.00 52.25      1BBB
ATOM   2565  HE1 TRP B 125     -13.312  35.686 -34.901  1.00  0.00      1BBB
ATOM   2566  CZ2 TRP B 125     -11.149  35.378 -32.959  1.00 52.25      1BBB
ATOM   2567  CZ3 TRP B 125      -9.477  33.622 -32.603  1.00 52.25      1BBB
ATOM   2568  CH2 TRP B 125     -10.049  34.861 -32.241  1.00 52.25      1BBB
ATOM   2569  C   TRP B 125      -9.512  32.448 -37.440  1.00 31.80      1BBB
ATOM   2570  O   TRP B 125      -9.153  33.377 -38.139  1.00 31.80      1BBB
ATOM   2571  N   ILE B 126      -8.750  31.927 -36.508  1.00 23.43      1BBB
ATOM   2572  H   ILE B 126      -9.069  31.135 -35.988  1.00  0.00      1BBB
ATOM   2573  CA  ILE B 126      -7.436  32.480 -36.246  1.00 23.43      1BBB
ATOM   2574  CB  ILE B 126      -6.664  31.798 -35.097  1.00 36.24      1BBB
ATOM   2575  CG2 ILE B 126      -6.061  30.443 -35.487  1.00 36.24      1BBB
ATOM   2576  CG1 ILE B 126      -5.583  32.785 -34.641  1.00 36.24      1BBB
ATOM   2577  CD  ILE B 126      -4.590  32.244 -33.622  1.00  0.00      1BBB
ATOM   2578  C   ILE B 126      -6.569  32.796 -37.486  1.00 23.43      1BBB
ATOM   2579  O   ILE B 126      -5.946  33.857 -37.571  1.00 23.43      1BBB
ATOM   2580  N   ARG B 127      -6.505  31.864 -38.427  1.00 36.48      1BBB
ATOM   2581  H   ARG B 127      -7.109  31.081 -38.351  1.00  0.00      1BBB
ATOM   2582  CA  ARG B 127      -5.682  32.034 -39.629  1.00 36.48      1BBB
ATOM   2583  CB  ARG B 127      -5.753  30.824 -40.561  1.00 96.30      1BBB
ATOM   2584  CG  ARG B 127      -5.371  29.490 -39.920  1.00 96.30      1BBB
ATOM   2585  CD  ARG B 127      -5.299  28.386 -40.975  1.00 96.30      1BBB
ATOM   2586  NE  ARG B 127      -5.935  27.154 -40.512  1.00 96.30      1BBB
ATOM   2587  HE  ARG B 127      -5.553  26.655 -39.734  1.00  0.00      1BBB
ATOM   2588  CZ  ARG B 127      -7.047  26.707 -41.137  1.00 96.30      1BBB
ATOM   2589  NH1 ARG B 127      -7.564  27.361 -42.178  1.00 96.30      1BBB
ATOM   2590 HH11 ARG B 127      -8.389  27.020 -42.628  1.00  0.00      1BBB
ATOM   2591 HH12 ARG B 127      -7.133  28.198 -42.516  1.00  0.00      1BBB
ATOM   2592  NH2 ARG B 127      -7.641  25.599 -40.704  1.00 96.30      1BBB
ATOM   2593 HH21 ARG B 127      -8.471  25.262 -41.150  1.00  0.00      1BBB
ATOM   2594 HH22 ARG B 127      -7.262  25.096 -39.928  1.00  0.00      1BBB
ATOM   2595  C   ARG B 127      -6.108  33.270 -40.377  1.00 36.48      1BBB
ATOM   2596  O   ARG B 127      -5.344  33.817 -41.171  1.00 36.48      1BBB
ATOM   2597  N   THR B 128      -7.350  33.666 -40.136  1.00 30.56      1BBB
ATOM   2598  H   THR B 128      -7.924  33.096 -39.553  1.00  0.00      1BBB
ATOM   2599  CA  THR B 128      -7.961  34.783 -40.817  1.00 30.56      1BBB
ATOM   2600  CB  THR B 128      -9.498  34.758 -40.724  1.00 44.56      1BBB
ATOM   2601  OG1 THR B 128      -9.977  33.473 -41.121  1.00 44.56      1BBB
ATOM   2602  HG1 THR B 128     -10.872  33.411 -40.819  1.00  0.00      1BBB
ATOM   2603  CG2 THR B 128     -10.190  35.830 -41.570  1.00 44.56      1BBB
ATOM   2604  C   THR B 128      -7.393  36.115 -40.459  1.00 30.56      1BBB
ATOM   2605  O   THR B 128      -7.456  36.498 -39.290  1.00 30.56      1BBB
ATOM   2606  N   PRO B 129      -6.829  36.845 -41.439  1.00 39.64      1BBB
ATOM   2607  CD  PRO B 129      -6.687  36.460 -42.842  1.00 77.16      1BBB
ATOM   2608  CA  PRO B 129      -6.275  38.171 -41.157  1.00 39.64      1BBB
ATOM   2609  CB  PRO B 129      -6.072  38.741 -42.566  1.00 77.16      1BBB
ATOM   2610  CG  PRO B 129      -5.766  37.521 -43.430  1.00 77.16      1BBB
ATOM   2611  C   PRO B 129      -7.329  38.921 -40.347  1.00 39.64      1BBB
ATOM   2612  O   PRO B 129      -8.532  38.858 -40.650  1.00 39.64      1BBB
ATOM   2613  N   PRO B 130      -6.878  39.663 -39.332  1.00 54.87      1BBB
ATOM   2614  CD  PRO B 130      -5.442  39.737 -39.054  1.00 73.37      1BBB
ATOM   2615  CA  PRO B 130      -7.589  40.486 -38.358  1.00 54.87      1BBB
ATOM   2616  CB  PRO B 130      -6.511  41.356 -37.690  1.00 73.37      1BBB
ATOM   2617  CG  PRO B 130      -5.222  41.122 -38.469  1.00 73.37      1BBB
ATOM   2618  C   PRO B 130      -8.640  41.211 -39.098  1.00 54.87      1BBB
ATOM   2619  O   PRO B 130      -9.817  41.200 -38.744  1.00 54.87      1BBB
ATOM   2620  N   ALA B 131      -8.162  41.850 -40.154  1.00 74.83      1BBB
ATOM   2621  H   ALA B 131      -7.178  41.825 -40.325  1.00  0.00      1BBB
ATOM   2622  CA  ALA B 131      -8.996  42.614 -41.038  1.00 74.83      1BBB
ATOM   2623  CB  ALA B 131      -8.334  42.757 -42.408  1.00 93.42      1BBB
ATOM   2624  C   ALA B 131     -10.350  41.944 -41.195  1.00 74.83      1BBB
ATOM   2625  O   ALA B 131     -11.372  42.602 -41.315  1.00 74.83      1BBB
ATOM   2626  N   TYR B 132     -10.367  40.625 -41.165  1.00 60.02      1BBB
ATOM   2627  H   TYR B 132      -9.486  40.193 -41.277  1.00  0.00      1BBB
ATOM   2628  CA  TYR B 132     -11.617  39.947 -41.359  1.00 60.02      1BBB
ATOM   2629  CB  TYR B 132     -11.672  39.274 -42.740  1.00 38.81      1BBB
ATOM   2630  CG  TYR B 132     -11.338  40.247 -43.849  1.00 38.81      1BBB
ATOM   2631  CD1 TYR B 132     -12.268  41.251 -44.192  1.00 38.81      1BBB
ATOM   2632  CE1 TYR B 132     -11.936  42.169 -45.202  1.00 38.81      1BBB
ATOM   2633  CD2 TYR B 132     -10.097  40.124 -44.505  1.00 38.81      1BBB
ATOM   2634  CE2 TYR B 132      -9.766  41.041 -45.515  1.00 38.81      1BBB
ATOM   2635  CZ  TYR B 132     -10.688  42.056 -45.846  1.00 38.81      1BBB
ATOM   2636  OH  TYR B 132     -10.361  42.970 -46.828  1.00 38.81      1BBB
ATOM   2637  HH  TYR B 132      -9.491  42.791 -47.158  1.00  0.00      1BBB
ATOM   2638  C   TYR B 132     -12.000  38.936 -40.305  1.00 60.02      1BBB
ATOM   2639  O   TYR B 132     -13.146  38.481 -40.283  1.00 60.02      1BBB
ATOM   2640  N   ARG B 133     -11.064  38.583 -39.428  1.00 55.99      1BBB
ATOM   2641  H   ARG B 133     -10.169  39.026 -39.463  1.00  0.00      1BBB
ATOM   2642  CA  ARG B 133     -11.375  37.624 -38.376  1.00 55.99      1BBB
ATOM   2643  CB  ARG B 133     -10.057  37.320 -37.656  1.00 73.49      1BBB
ATOM   2644  CG  ARG B 133     -10.074  36.945 -36.178  1.00 73.49      1BBB
ATOM   2645  CD  ARG B 133      -8.966  35.955 -35.801  1.00 73.49      1BBB
ATOM   2646  NE  ARG B 133      -7.691  36.222 -36.462  1.00 73.49      1BBB
ATOM   2647  HE  ARG B 133      -7.541  35.863 -37.384  1.00  0.00      1BBB
ATOM   2648  CZ  ARG B 133      -6.708  36.926 -35.870  1.00 73.49      1BBB
ATOM   2649  NH1 ARG B 133      -6.862  37.440 -34.651  1.00 73.49      1BBB
ATOM   2650 HH11 ARG B 133      -6.122  37.957 -34.222  1.00  0.00      1BBB
ATOM   2651 HH12 ARG B 133      -7.722  37.311 -34.157  1.00  0.00      1BBB
ATOM   2652  NH2 ARG B 133      -5.565  37.101 -36.525  1.00 73.49      1BBB
ATOM   2653 HH21 ARG B 133      -4.817  37.623 -36.117  1.00  0.00      1BBB
ATOM   2654 HH22 ARG B 133      -5.455  36.703 -37.437  1.00  0.00      1BBB
ATOM   2655  C   ARG B 133     -12.505  38.215 -37.532  1.00 55.99      1BBB
ATOM   2656  O   ARG B 133     -12.311  39.225 -36.891  1.00 55.99      1BBB
ATOM   2657  N   PRO B 134     -13.696  37.595 -37.525  1.00 49.66      1BBB
ATOM   2658  CD  PRO B 134     -13.892  36.335 -38.249  1.00 68.77      1BBB
ATOM   2659  CA  PRO B 134     -14.895  38.019 -36.785  1.00 49.66      1BBB
ATOM   2660  CB  PRO B 134     -15.894  36.913 -37.224  1.00 68.77      1BBB
ATOM   2661  CG  PRO B 134     -15.100  35.687 -37.612  1.00 68.77      1BBB
ATOM   2662  C   PRO B 134     -14.787  38.277 -35.275  1.00 49.66      1BBB
ATOM   2663  O   PRO B 134     -13.737  38.066 -34.670  1.00 49.66      1BBB
ATOM   2664  N   PRO B 135     -15.898  38.718 -34.652  1.00 60.55      1BBB
ATOM   2665  CD  PRO B 135     -17.109  39.211 -35.331  1.00 99.99      1BBB
ATOM   2666  CA  PRO B 135     -16.007  39.036 -33.225  1.00 60.55      1BBB
ATOM   2667  CB  PRO B 135     -17.339  39.787 -33.067  1.00 99.99      1BBB
ATOM   2668  CG  PRO B 135     -18.177  39.377 -34.265  1.00 99.99      1BBB
ATOM   2669  C   PRO B 135     -15.840  37.844 -32.321  1.00 60.55      1BBB
ATOM   2670  O   PRO B 135     -14.847  37.704 -31.604  1.00 60.55      1BBB
ATOM   2671  N   ASN B 136     -16.849  37.001 -32.324  1.00 99.99      1BBB
ATOM   2672  H   ASN B 136     -17.602  37.134 -32.966  1.00  0.00      1BBB
ATOM   2673  CA  ASN B 136     -16.801  35.813 -31.515  1.00 99.99      1BBB
ATOM   2674  CB  ASN B 136     -18.211  35.260 -31.232  1.00 99.99      1BBB
ATOM   2675  CG  ASN B 136     -19.111  35.298 -32.461  1.00 99.99      1BBB
ATOM   2676  OD1 ASN B 136     -19.941  36.184 -32.616  1.00 99.99      1BBB
ATOM   2677  ND2 ASN B 136     -18.900  34.298 -33.332  1.00 99.99      1BBB
ATOM   2678 HD21 ASN B 136     -18.198  33.604 -33.171  1.00  0.00      1BBB
ATOM   2679 HD22 ASN B 136     -19.448  34.249 -34.167  1.00  0.00      1BBB
ATOM   2680  C   ASN B 136     -15.966  34.860 -32.321  1.00 99.99      1BBB
ATOM   2681  O   ASN B 136     -15.827  35.016 -33.534  1.00 99.99      1BBB
ATOM   2682  N   ALA B 137     -15.389  33.889 -31.638  1.00 71.09      1BBB
ATOM   2683  H   ALA B 137     -15.542  33.824 -30.652  1.00  0.00      1BBB
ATOM   2684  CA  ALA B 137     -14.600  32.892 -32.310  1.00 71.09      1BBB
ATOM   2685  CB  ALA B 137     -13.248  32.947 -31.584  1.00 26.02      1BBB
ATOM   2686  C   ALA B 137     -15.284  31.573 -31.990  1.00 71.09      1BBB
ATOM   2687  O   ALA B 137     -16.314  31.531 -31.303  1.00 71.09      1BBB
ATOM   2688  N   PRO B 138     -14.736  30.478 -32.505  1.00 40.49      1BBB
ATOM   2689  CD  PRO B 138     -13.712  30.359 -33.546  1.00 61.27      1BBB
ATOM   2690  CA  PRO B 138     -15.341  29.185 -32.239  1.00 40.49      1BBB
ATOM   2691  CB  PRO B 138     -14.597  28.215 -33.163  1.00 61.27      1BBB
ATOM   2692  CG  PRO B 138     -14.076  29.088 -34.294  1.00 61.27      1BBB
ATOM   2693  C   PRO B 138     -15.101  28.895 -30.782  1.00 40.49      1BBB
ATOM   2694  O   PRO B 138     -14.273  29.557 -30.148  1.00 40.49      1BBB
ATOM   2695  N   ILE B 139     -15.796  27.899 -30.250  1.00 50.12      1BBB
ATOM   2696  H   ILE B 139     -16.458  27.400 -30.809  1.00  0.00      1BBB
ATOM   2697  CA  ILE B 139     -15.634  27.575 -28.845  1.00 50.12      1BBB
ATOM   2698  CB  ILE B 139     -15.887  28.775 -27.887  1.00 36.30      1BBB
ATOM   2699  CG2 ILE B 139     -17.302  29.362 -28.030  1.00 36.30      1BBB
ATOM   2700  CG1 ILE B 139     -15.575  28.436 -26.425  1.00 36.30      1BBB
ATOM   2701  CD  ILE B 139     -15.655  29.646 -25.492  1.00  0.00      1BBB
ATOM   2702  C   ILE B 139     -16.585  26.445 -28.548  1.00 50.12      1BBB
ATOM   2703  O   ILE B 139     -17.703  26.465 -29.046  1.00 50.12      1BBB
ATOM   2704  N   LEU B 140     -16.168  25.458 -27.760  1.00 44.11      1BBB
ATOM   2705  H   LEU B 140     -15.294  25.573 -27.291  1.00  0.00      1BBB
ATOM   2706  CA  LEU B 140     -17.086  24.358 -27.438  1.00 44.11      1BBB
ATOM   2707  CB  LEU B 140     -16.302  23.033 -27.231  1.00 34.12      1BBB
ATOM   2708  CG  LEU B 140     -14.887  22.983 -26.589  1.00 34.12      1BBB
ATOM   2709  CD1 LEU B 140     -14.441  21.538 -26.393  1.00 34.12      1BBB
ATOM   2710  CD2 LEU B 140     -13.752  23.636 -27.385  1.00 34.12      1BBB
ATOM   2711  C   LEU B 140     -17.998  24.787 -26.332  1.00 44.11      1BBB
ATOM   2712  O   LEU B 140     -17.587  25.547 -25.473  1.00 44.11      1BBB
ATOM   2713  N   SER B 141     -19.214  24.261 -26.315  1.00 71.76      1BBB
ATOM   2714  H   SER B 141     -19.488  23.621 -27.033  1.00  0.00      1BBB
ATOM   2715  CA  SER B 141     -20.158  24.630 -25.268  1.00 71.76      1BBB
ATOM   2716  CB  SER B 141     -20.455  26.148 -25.357  1.00 89.55      1BBB
ATOM   2717  OG  SER B 141     -21.009  26.627 -24.127  1.00 89.55      1BBB
ATOM   2718  HG  SER B 141     -21.052  27.572 -24.197  1.00  0.00      1BBB
ATOM   2719  C   SER B 141     -21.419  23.799 -25.379  1.00 71.76      1BBB
ATOM   2720  O   SER B 141     -21.382  22.639 -25.776  1.00 71.76      1BBB
ATOM   2721  N   THR B 142     -22.534  24.413 -25.011  1.00 99.99      1BBB
ATOM   2722  H   THR B 142     -22.513  25.301 -24.555  1.00  0.00      1BBB
ATOM   2723  CA  THR B 142     -23.847  23.785 -25.086  1.00 99.99      1BBB
ATOM   2724  CB  THR B 142     -24.177  23.029 -23.791  1.00 75.19      1BBB
ATOM   2725  OG1 THR B 142     -23.111  22.139 -23.442  1.00 75.19      1BBB
ATOM   2726  HG1 THR B 142     -23.360  21.723 -22.628  1.00  0.00      1BBB
ATOM   2727  CG2 THR B 142     -25.496  22.256 -23.897  1.00 75.19      1BBB
ATOM   2728  C   THR B 142     -24.874  24.908 -25.327  1.00 99.99      1BBB
ATOM   2729  O   THR B 142     -25.222  25.701 -24.425  1.00 99.99      1BBB
ATOM   2730  N   LEU B 143     -25.305  24.973 -26.588  1.00 99.99      1BBB
ATOM   2731  H   LEU B 143     -24.997  24.258 -27.214  1.00  0.00      1BBB
ATOM   2732  CA  LEU B 143     -26.254  25.968 -27.092  1.00 99.99      1BBB
ATOM   2733  CB  LEU B 143     -25.764  26.514 -28.438  1.00 99.99      1BBB
ATOM   2734  CG  LEU B 143     -26.467  27.798 -28.888  1.00 99.99      1BBB
ATOM   2735  CD1 LEU B 143     -26.266  28.944 -27.893  1.00 99.99      1BBB
ATOM   2736  CD2 LEU B 143     -26.056  28.198 -30.306  1.00  0.00      1BBB
ATOM   2737  C   LEU B 143     -27.676  25.404 -27.180  1.00 99.99      1BBB
ATOM   2738 OCT1 LEU B 143     -27.841  24.305 -27.710  1.00  0.00      1BBB
ATOM   2739 OCT2 LEU B 143     -28.601  26.064 -26.711  1.00  0.00      1BBB
TER
ATOM   2740  N   MET C   1      -6.866 -19.683  30.492  1.00 95.02      1CCC
ATOM   2741  HT1 MET C   1      -7.659 -19.449  31.122  1.00  0.00      1CCC
ATOM   2742  HT2 MET C   1      -5.990 -19.776  31.044  1.00  0.00      1CCC
ATOM   2743  HT3 MET C   1      -6.740 -18.935  29.781  1.00  0.00      1CCC
ATOM   2744  CA  MET C   1      -7.122 -20.967  29.795  1.00 95.02      1CCC
ATOM   2745  CB  MET C   1      -8.283 -20.761  28.830  1.00 60.11      1CCC
ATOM   2746  CG  MET C   1      -9.489 -20.110  29.486  1.00 60.11      1CCC
ATOM   2747  SD  MET C   1     -10.381 -19.029  28.368  1.00 60.11      1CCC
ATOM   2748  CE  MET C   1      -9.285 -17.612  28.519  1.00 60.11      1CCC
ATOM   2749  C   MET C   1      -5.917 -21.330  28.947  1.00 95.02      1CCC
ATOM   2750  O   MET C   1      -4.970 -20.553  28.857  1.00 95.02      1CCC
ATOM   2751  N   ASP C   2      -5.949 -22.502  28.327  1.00 63.79      1CCC
ATOM   2752  H   ASP C   2      -6.744 -23.099  28.433  1.00  0.00      1CCC
ATOM   2753  CA  ASP C   2      -4.839 -22.945  27.481  1.00 63.79      1CCC
ATOM   2754  CB  ASP C   2      -4.464 -24.395  27.824  1.00 99.99      1CCC
ATOM   2755  CG  ASP C   2      -4.318 -24.581  29.326  1.00 99.99      1CCC
ATOM   2756  OD1 ASP C   2      -3.265 -24.240  29.862  1.00 99.99      1CCC
ATOM   2757  OD2 ASP C   2      -5.264 -25.063  29.951  1.00 99.99      1CCC
ATOM   2758  C   ASP C   2      -5.199 -22.820  26.015  1.00 63.79      1CCC
ATOM   2759  O   ASP C   2      -5.656 -23.778  25.409  1.00 63.79      1CCC
ATOM   2760  N   ILE C   3      -4.975 -21.661  25.431  1.00 41.90      1CCC
ATOM   2761  H   ILE C   3      -4.541 -20.918  25.940  1.00  0.00      1CCC
ATOM   2762  CA  ILE C   3      -5.333 -21.516  24.051  1.00 41.90      1CCC
ATOM   2763  CB  ILE C   3      -6.084 -20.196  23.796  1.00 28.23      1CCC
ATOM   2764  CG2 ILE C   3      -6.745 -20.223  22.411  1.00 28.23      1CCC
ATOM   2765  CG1 ILE C   3      -7.139 -19.937  24.876  1.00 28.23      1CCC
ATOM   2766  CD  ILE C   3      -7.816 -18.575  24.721  1.00  0.00      1CCC
ATOM   2767  C   ILE C   3      -4.215 -21.714  23.048  1.00 41.90      1CCC
ATOM   2768  O   ILE C   3      -3.233 -20.966  23.032  1.00 41.90      1CCC
ATOM   2769  N   ASP C   4      -4.367 -22.717  22.201  1.00 37.56      1CCC
ATOM   2770  H   ASP C   4      -5.204 -23.264  22.222  1.00  0.00      1CCC
ATOM   2771  CA  ASP C   4      -3.363 -22.926  21.186  1.00 37.56      1CCC
ATOM   2772  CB  ASP C   4      -3.309 -24.430  20.862  1.00 50.24      1CCC
ATOM   2773  CG  ASP C   4      -2.494 -24.761  19.621  1.00 50.24      1CCC
ATOM   2774  OD1 ASP C   4      -1.488 -24.103  19.363  1.00 50.24      1CCC
ATOM   2775  OD2 ASP C   4      -2.883 -25.682  18.910  1.00 50.24      1CCC
ATOM   2776  C   ASP C   4      -3.837 -22.090  20.034  1.00 37.56      1CCC
ATOM   2777  O   ASP C   4      -4.863 -22.359  19.433  1.00 37.56      1CCC
ATOM   2778  N   PRO C   5      -3.058 -21.113  19.647  1.00 31.64      1CCC
ATOM   2779  CD  PRO C   5      -1.740 -20.756  20.169  1.00 42.40      1CCC
ATOM   2780  CA  PRO C   5      -3.486 -20.274  18.557  1.00 31.64      1CCC
ATOM   2781  CB  PRO C   5      -2.375 -19.219  18.474  1.00 42.40      1CCC
ATOM   2782  CG  PRO C   5      -1.138 -19.881  19.078  1.00 42.40      1CCC
ATOM   2783  C   PRO C   5      -3.647 -21.033  17.292  1.00 31.64      1CCC
ATOM   2784  O   PRO C   5      -4.103 -20.458  16.314  1.00 31.64      1CCC
ATOM   2785  N   TYR C   6      -3.281 -22.303  17.273  1.00 41.33      1CCC
ATOM   2786  H   TYR C   6      -2.900 -22.763  18.074  1.00  0.00      1CCC
ATOM   2787  CA  TYR C   6      -3.400 -23.035  16.029  1.00 41.33      1CCC
ATOM   2788  CB  TYR C   6      -2.060 -23.696  15.696  1.00 40.69      1CCC
ATOM   2789  CG  TYR C   6      -0.960 -22.672  15.531  1.00 40.69      1CCC
ATOM   2790  CD1 TYR C   6       0.072 -22.617  16.489  1.00 40.69      1CCC
ATOM   2791  CE1 TYR C   6       1.103 -21.675  16.329  1.00 40.69      1CCC
ATOM   2792  CD2 TYR C   6      -0.991 -21.807  14.419  1.00 40.69      1CCC
ATOM   2793  CE2 TYR C   6       0.038 -20.866  14.259  1.00 40.69      1CCC
ATOM   2794  CZ  TYR C   6       1.073 -20.813  15.214  1.00 40.69      1CCC
ATOM   2795  OH  TYR C   6       2.088 -19.890  15.052  1.00 40.69      1CCC
ATOM   2796  HH  TYR C   6       1.940 -19.384  14.264  1.00  0.00      1CCC
ATOM   2797  C   TYR C   6      -4.532 -24.032  15.857  1.00 41.33      1CCC
ATOM   2798  O   TYR C   6      -4.873 -24.367  14.706  1.00 41.33      1CCC
ATOM   2799  N   LYS C   7      -5.124 -24.508  16.956  1.00 49.87      1CCC
ATOM   2800  H   LYS C   7      -4.776 -24.244  17.857  1.00  0.00      1CCC
ATOM   2801  CA  LYS C   7      -6.208 -25.472  16.816  1.00 49.87      1CCC
ATOM   2802  CB  LYS C   7      -6.931 -25.710  18.141  1.00 99.99      1CCC
ATOM   2803  CG  LYS C   7      -6.270 -26.727  19.065  1.00 99.99      1CCC
ATOM   2804  CD  LYS C   7      -7.177 -27.022  20.262  1.00 99.99      1CCC
ATOM   2805  CE  LYS C   7      -6.648 -28.130  21.174  1.00 99.99      1CCC
ATOM   2806  NZ  LYS C   7      -5.400 -27.697  21.817  1.00 99.99      1CCC
ATOM   2807  HZ1 LYS C   7      -5.022 -28.478  22.390  1.00  0.00      1CCC
ATOM   2808  HZ2 LYS C   7      -4.704 -27.428  21.091  1.00  0.00      1CCC
ATOM   2809  HZ3 LYS C   7      -5.598 -26.881  22.430  1.00  0.00      1CCC
ATOM   2810  C   LYS C   7      -7.214 -24.965  15.786  1.00 49.87      1CCC
ATOM   2811  O   LYS C   7      -7.320 -25.537  14.713  1.00 49.87      1CCC
ATOM   2812  N   GLU C   8      -7.934 -23.894  16.095  1.00 45.71      1CCC
ATOM   2813  H   GLU C   8      -7.826 -23.495  17.005  1.00  0.00      1CCC
ATOM   2814  CA  GLU C   8      -8.875 -23.290  15.140  1.00 45.71      1CCC
ATOM   2815  CB  GLU C   8      -8.806 -21.766  15.145  1.00 47.47      1CCC
ATOM   2816  CG  GLU C   8      -8.948 -21.068  16.489  1.00 47.47      1CCC
ATOM   2817  CD  GLU C   8      -9.030 -19.582  16.223  1.00 47.47      1CCC
ATOM   2818  OE1 GLU C   8     -10.039 -19.153  15.666  1.00 47.47      1CCC
ATOM   2819  OE2 GLU C   8      -8.095 -18.862  16.572  1.00 47.47      1CCC
ATOM   2820  C   GLU C   8      -8.578 -23.706  13.719  1.00 45.71      1CCC
ATOM   2821  O   GLU C   8      -9.453 -24.194  13.022  1.00 45.71      1CCC
ATOM   2822  N   PHE C   9      -7.330 -23.480  13.306  1.00 30.51      1CCC
ATOM   2823  H   PHE C   9      -6.665 -23.159  13.981  1.00  0.00      1CCC
ATOM   2824  CA  PHE C   9      -6.871 -23.786  11.965  1.00 30.51      1CCC
ATOM   2825  CB  PHE C   9      -5.891 -22.697  11.504  1.00 30.10      1CCC
ATOM   2826  CG  PHE C   9      -6.376 -21.322  11.907  1.00 30.10      1CCC
ATOM   2827  CD1 PHE C   9      -5.715 -20.644  12.956  1.00 30.10      1CCC
ATOM   2828  CD2 PHE C   9      -7.482 -20.746  11.245  1.00 30.10      1CCC
ATOM   2829  CE1 PHE C   9      -6.175 -19.376  13.358  1.00 30.10      1CCC
ATOM   2830  CE2 PHE C   9      -7.938 -19.477  11.645  1.00 30.10      1CCC
ATOM   2831  CZ  PHE C   9      -7.283 -18.806  12.699  1.00 30.10      1CCC
ATOM   2832  C   PHE C   9      -6.264 -25.153  11.762  1.00 30.51      1CCC
ATOM   2833  O   PHE C   9      -5.331 -25.304  10.989  1.00 30.51      1CCC
ATOM   2834  N   GLY C  10      -6.790 -26.155  12.448  1.00 51.10      1CCC
ATOM   2835  H   GLY C  10      -7.647 -25.990  12.933  1.00  0.00      1CCC
ATOM   2836  CA  GLY C  10      -6.294 -27.514  12.286  1.00 51.10      1CCC
ATOM   2837  C   GLY C  10      -4.797 -27.706  12.271  1.00 51.10      1CCC
ATOM   2838  O   GLY C  10      -4.220 -28.422  11.452  1.00 51.10      1CCC
ATOM   2839  N   ALA C  11      -4.152 -27.046  13.195  1.00 49.63      1CCC
ATOM   2840  H   ALA C  11      -4.662 -26.425  13.793  1.00  0.00      1CCC
ATOM   2841  CA  ALA C  11      -2.730 -27.169  13.292  1.00 49.63      1CCC
ATOM   2842  CB  ALA C  11      -2.021 -25.961  12.681  1.00 52.18      1CCC
ATOM   2843  C   ALA C  11      -2.595 -27.100  14.782  1.00 49.63      1CCC
ATOM   2844  O   ALA C  11      -3.584 -26.865  15.467  1.00 49.63      1CCC
ATOM   2845  N   THR C  12      -1.392 -27.323  15.284  1.00 56.14      1CCC
ATOM   2846  H   THR C  12      -0.643 -27.552  14.662  1.00  0.00      1CCC
ATOM   2847  CA  THR C  12      -1.138 -27.320  16.712  1.00 56.14      1CCC
ATOM   2848  CB  THR C  12      -1.207 -28.722  17.336  1.00 66.00      1CCC
ATOM   2849  OG1 THR C  12      -0.377 -29.637  16.612  1.00 66.00      1CCC
ATOM   2850  HG1 THR C  12      -0.320 -30.421  17.143  1.00  0.00      1CCC
ATOM   2851  CG2 THR C  12      -2.631 -29.265  17.471  1.00 66.00      1CCC
ATOM   2852  C   THR C  12       0.230 -26.785  16.878  1.00 56.14      1CCC
ATOM   2853  O   THR C  12       1.098 -26.993  16.031  1.00 56.14      1CCC
ATOM   2854  N   VAL C  13       0.468 -26.136  17.990  1.00 41.30      1CCC
ATOM   2855  H   VAL C  13      -0.269 -25.962  18.645  1.00  0.00      1CCC
ATOM   2856  CA  VAL C  13       1.779 -25.582  18.158  1.00 41.30      1CCC
ATOM   2857  CB  VAL C  13       1.873 -24.741  19.447  1.00 31.36      1CCC
ATOM   2858  CG1 VAL C  13       1.561 -25.534  20.719  1.00 31.36      1CCC
ATOM   2859  CG2 VAL C  13       3.201 -23.982  19.524  1.00 31.36      1CCC
ATOM   2860  C   VAL C  13       2.885 -26.653  18.027  1.00 41.30      1CCC
ATOM   2861  O   VAL C  13       3.923 -26.418  17.388  1.00 41.30      1CCC
ATOM   2862  N   GLU C  14       2.656 -27.835  18.586  1.00 44.36      1CCC
ATOM   2863  H   GLU C  14       1.802 -27.982  19.087  1.00  0.00      1CCC
ATOM   2864  CA  GLU C  14       3.663 -28.887  18.495  1.00 44.36      1CCC
ATOM   2865  CB  GLU C  14       3.181 -30.205  19.114  1.00 84.96      1CCC
ATOM   2866  CG  GLU C  14       2.808 -30.190  20.604  1.00 84.96      1CCC
ATOM   2867  CD  GLU C  14       1.482 -29.490  20.856  1.00 84.96      1CCC
ATOM   2868  OE1 GLU C  14       0.541 -29.691  20.088  1.00 84.96      1CCC
ATOM   2869  OE2 GLU C  14       1.398 -28.741  21.826  1.00 84.96      1CCC
ATOM   2870  C   GLU C  14       4.008 -29.143  17.028  1.00 44.36      1CCC
ATOM   2871  O   GLU C  14       5.154 -29.411  16.675  1.00 44.36      1CCC
ATOM   2872  N   LEU C  15       3.015 -29.043  16.159  1.00 35.11      1CCC
ATOM   2873  H   LEU C  15       2.101 -28.774  16.464  1.00  0.00      1CCC
ATOM   2874  CA  LEU C  15       3.279 -29.336  14.773  1.00 35.11      1CCC
ATOM   2875  CB  LEU C  15       1.964 -29.572  14.015  1.00 46.25      1CCC
ATOM   2876  CG  LEU C  15       2.115 -29.845  12.511  1.00 46.25      1CCC
ATOM   2877  CD1 LEU C  15       2.914 -31.118  12.219  1.00 46.25      1CCC
ATOM   2878  CD2 LEU C  15       0.760 -29.836  11.800  1.00 46.25      1CCC
ATOM   2879  C   LEU C  15       4.063 -28.215  14.181  1.00 35.11      1CCC
ATOM   2880  O   LEU C  15       5.166 -28.408  13.667  1.00 35.11      1CCC
ATOM   2881  N   LEU C  16       3.484 -27.032  14.270  1.00 48.41      1CCC
ATOM   2882  H   LEU C  16       2.599 -26.959  14.729  1.00  0.00      1CCC
ATOM   2883  CA  LEU C  16       4.113 -25.858  13.732  1.00 48.41      1CCC
ATOM   2884  CB  LEU C  16       3.133 -24.699  13.996  1.00 38.28      1CCC
ATOM   2885  CG  LEU C  16       3.246 -23.386  13.206  1.00 38.28      1CCC
ATOM   2886  CD1 LEU C  16       4.284 -22.415  13.764  1.00 38.28      1CCC
ATOM   2887  CD2 LEU C  16       3.397 -23.626  11.707  1.00 38.28      1CCC
ATOM   2888  C   LEU C  16       5.473 -25.648  14.355  1.00 48.41      1CCC
ATOM   2889  O   LEU C  16       6.255 -24.808  13.906  1.00 48.41      1CCC
ATOM   2890  N   SER C  17       5.767 -26.455  15.364  1.00 56.48      1CCC
ATOM   2891  H   SER C  17       5.080 -27.063  15.756  1.00  0.00      1CCC
ATOM   2892  CA  SER C  17       7.032 -26.382  16.058  1.00 56.48      1CCC
ATOM   2893  CB  SER C  17       7.103 -27.139  17.398  1.00 52.33      1CCC
ATOM   2894  OG  SER C  17       7.562 -28.485  17.234  1.00 52.33      1CCC
ATOM   2895  HG  SER C  17       6.836 -29.052  17.460  1.00  0.00      1CCC
ATOM   2896  C   SER C  17       8.299 -26.561  15.220  1.00 56.48      1CCC
ATOM   2897  O   SER C  17       9.033 -25.618  15.006  1.00 56.48      1CCC
ATOM   2898  N   PHE C  18       8.535 -27.769  14.735  1.00 28.00      1CCC
ATOM   2899  H   PHE C  18       7.874 -28.479  14.977  1.00  0.00      1CCC
ATOM   2900  CA  PHE C  18       9.747 -28.097  13.997  1.00 28.00      1CCC
ATOM   2901  CB  PHE C  18       9.559 -29.443  13.282  1.00 48.22      1CCC
ATOM   2902  CG  PHE C  18       9.063 -30.509  14.235  1.00 48.22      1CCC
ATOM   2903  CD1 PHE C  18       9.971 -31.135  15.117  1.00 48.22      1CCC
ATOM   2904  CD2 PHE C  18       7.693 -30.855  14.231  1.00 48.22      1CCC
ATOM   2905  CE1 PHE C  18       9.500 -32.106  16.021  1.00 48.22      1CCC
ATOM   2906  CE2 PHE C  18       7.220 -31.824  15.135  1.00 48.22      1CCC
ATOM   2907  CZ  PHE C  18       8.127 -32.435  16.026  1.00 48.22      1CCC
ATOM   2908  C   PHE C  18      10.316 -27.107  13.027  1.00 28.00      1CCC
ATOM   2909  O   PHE C  18      11.463 -27.244  12.605  1.00 28.00      1CCC
ATOM   2910  N   LEU C  19       9.524 -26.114  12.668  1.00 49.20      1CCC
ATOM   2911  H   LEU C  19       8.591 -26.056  13.020  1.00  0.00      1CCC
ATOM   2912  CA  LEU C  19      10.003 -25.082  11.785  1.00 49.20      1CCC
ATOM   2913  CB  LEU C  19       8.886 -24.134  11.368  1.00 27.97      1CCC
ATOM   2914  CG  LEU C  19       7.849 -24.743  10.428  1.00 27.97      1CCC
ATOM   2915  CD1 LEU C  19       6.759 -23.722  10.127  1.00 27.97      1CCC
ATOM   2916  CD2 LEU C  19       8.463 -25.289   9.138  1.00 27.97      1CCC
ATOM   2917  C   LEU C  19      11.079 -24.325  12.559  1.00 49.20      1CCC
ATOM   2918  O   LEU C  19      10.787 -23.662  13.551  1.00 49.20      1CCC
ATOM   2919  N   PRO C  20      12.338 -24.418  12.122  1.00 27.59      1CCC
ATOM   2920  CD  PRO C  20      12.736 -25.092  10.884  1.00 36.05      1CCC
ATOM   2921  CA  PRO C  20      13.486 -23.755  12.754  1.00 27.59      1CCC
ATOM   2922  CB  PRO C  20      14.674 -24.460  12.100  1.00 36.05      1CCC
ATOM   2923  CG  PRO C  20      14.202 -24.729  10.675  1.00 36.05      1CCC
ATOM   2924  C   PRO C  20      13.548 -22.250  12.582  1.00 27.59      1CCC
ATOM   2925  O   PRO C  20      13.191 -21.735  11.535  1.00 27.59      1CCC
ATOM   2926  N   SER C  21      14.032 -21.560  13.613  1.00 43.84      1CCC
ATOM   2927  H   SER C  21      14.294 -22.083  14.423  1.00  0.00      1CCC
ATOM   2928  CA  SER C  21      14.193 -20.098  13.630  1.00 43.84      1CCC
ATOM   2929  CB  SER C  21      15.258 -19.948  14.653  1.00 99.99      1CCC
ATOM   2930  OG  SER C  21      16.301 -20.910  14.446  1.00 99.99      1CCC
ATOM   2931  HG  SER C  21      16.830 -20.916  15.233  1.00  0.00      1CCC
ATOM   2932  C   SER C  21      14.578 -19.517  12.285  1.00 43.84      1CCC
ATOM   2933  O   SER C  21      13.880 -18.678  11.737  1.00 43.84      1CCC
ATOM   2934  N   ASP C  22      15.694 -19.970  11.747  1.00 50.35      1CCC
ATOM   2935  H   ASP C  22      16.216 -20.685  12.215  1.00  0.00      1CCC
ATOM   2936  CA  ASP C  22      16.142 -19.474  10.460  1.00 50.35      1CCC
ATOM   2937  CB  ASP C  22      17.471 -20.143  10.075  1.00 71.08      1CCC
ATOM   2938  CG  ASP C  22      17.304 -21.641   9.868  1.00 71.08      1CCC
ATOM   2939  OD1 ASP C  22      17.291 -22.376  10.854  1.00 71.08      1CCC
ATOM   2940  OD2 ASP C  22      17.185 -22.060   8.719  1.00 71.08      1CCC
ATOM   2941  C   ASP C  22      15.117 -19.583   9.319  1.00 50.35      1CCC
ATOM   2942  O   ASP C  22      15.180 -18.835   8.347  1.00 50.35      1CCC
ATOM   2943  N   PHE C  23      14.173 -20.501   9.436  1.00 37.62      1CCC
ATOM   2944  H   PHE C  23      14.296 -21.150  10.181  1.00  0.00      1CCC
ATOM   2945  CA  PHE C  23      13.158 -20.721   8.405  1.00 37.62      1CCC
ATOM   2946  CB  PHE C  23      12.304 -21.959   8.750  1.00 54.19      1CCC
ATOM   2947  CG  PHE C  23      11.129 -22.196   7.827  1.00 54.19      1CCC
ATOM   2948  CD1 PHE C  23       9.866 -21.666   8.170  1.00 54.19      1CCC
ATOM   2949  CD2 PHE C  23      11.310 -22.945   6.647  1.00 54.19      1CCC
ATOM   2950  CE1 PHE C  23       8.772 -21.873   7.310  1.00 54.19      1CCC
ATOM   2951  CE2 PHE C  23      10.218 -23.152   5.785  1.00 54.19      1CCC
ATOM   2952  CZ  PHE C  23       8.961 -22.610   6.122  1.00 54.19      1CCC
ATOM   2953  C   PHE C  23      12.259 -19.515   8.080  1.00 37.62      1CCC
ATOM   2954  O   PHE C  23      12.039 -19.178   6.918  1.00 37.62      1CCC
ATOM   2955  N   PHE C  24      11.732 -18.847   9.086  1.00 26.67      1CCC
ATOM   2956  H   PHE C  24      11.991 -19.069  10.026  1.00  0.00      1CCC
ATOM   2957  CA  PHE C  24      10.859 -17.748   8.762  1.00 26.67      1CCC
ATOM   2958  CB  PHE C  24      10.026 -17.361   9.998  1.00 52.52      1CCC
ATOM   2959  CG  PHE C  24       9.429 -18.562  10.692  1.00 52.52      1CCC
ATOM   2960  CD1 PHE C  24      10.079 -19.087  11.831  1.00 52.52      1CCC
ATOM   2961  CD2 PHE C  24       8.238 -19.132  10.197  1.00 52.52      1CCC
ATOM   2962  CE1 PHE C  24       9.527 -20.202  12.488  1.00 52.52      1CCC
ATOM   2963  CE2 PHE C  24       7.682 -20.244  10.855  1.00 52.52      1CCC
ATOM   2964  CZ  PHE C  24       8.331 -20.763  11.994  1.00 52.52      1CCC
ATOM   2965  C   PHE C  24      11.599 -16.558   8.327  1.00 26.67      1CCC
ATOM   2966  O   PHE C  24      12.668 -16.280   8.802  1.00 26.67      1CCC
ATOM   2967  N   PRO C  25      11.070 -15.854   7.366  1.00 28.70      1CCC
ATOM   2968  CD  PRO C  25       9.852 -16.179   6.624  1.00 25.23      1CCC
ATOM   2969  CA  PRO C  25      11.708 -14.633   6.895  1.00 28.70      1CCC
ATOM   2970  CB  PRO C  25      10.956 -14.305   5.597  1.00 25.23      1CCC
ATOM   2971  CG  PRO C  25      10.006 -15.463   5.291  1.00 25.23      1CCC
ATOM   2972  C   PRO C  25      11.421 -13.514   7.921  1.00 28.70      1CCC
ATOM   2973  O   PRO C  25      10.736 -13.734   8.931  1.00 28.70      1CCC
ATOM   2974  N   SER C  26      11.947 -12.323   7.637  1.00 45.53      1CCC
ATOM   2975  H   SER C  26      12.446 -12.245   6.774  1.00  0.00      1CCC
ATOM   2976  CA  SER C  26      11.832 -11.124   8.483  1.00 45.53      1CCC
ATOM   2977  CB  SER C  26      12.764  -9.987   8.041  1.00 99.99      1CCC
ATOM   2978  OG  SER C  26      12.167  -9.190   7.020  1.00 99.99      1CCC
ATOM   2979  HG  SER C  26      12.371  -9.605   6.191  1.00  0.00      1CCC
ATOM   2980  C   SER C  26      10.441 -10.649   8.815  1.00 45.53      1CCC
ATOM   2981  O   SER C  26       9.570 -10.660   7.947  1.00 45.53      1CCC
ATOM   2982  N   VAL C  27      10.248 -10.162  10.042  1.00 29.86      1CCC
ATOM   2983  H   VAL C  27      11.008 -10.185  10.690  1.00  0.00      1CCC
ATOM   2984  CA  VAL C  27       8.923  -9.667  10.421  1.00 29.86      1CCC
ATOM   2985  CB  VAL C  27       8.904  -8.988  11.800  1.00 40.29      1CCC
ATOM   2986  CG1 VAL C  27       7.455  -8.825  12.256  1.00 40.29      1CCC
ATOM   2987  CG2 VAL C  27       9.745  -9.684  12.870  1.00 40.29      1CCC
ATOM   2988  C   VAL C  27       8.531  -8.654   9.397  1.00 29.86      1CCC
ATOM   2989  O   VAL C  27       7.383  -8.648   8.950  1.00 29.86      1CCC
ATOM   2990  N   ARG C  28       9.480  -7.794   9.032  1.00 48.93      1CCC
ATOM   2991  H   ARG C  28      10.391  -7.859   9.438  1.00  0.00      1CCC
ATOM   2992  CA  ARG C  28       9.186  -6.791   8.039  1.00 48.93      1CCC
ATOM   2993  CB  ARG C  28      10.514  -6.049   7.800  1.00 99.99      1CCC
ATOM   2994  CG  ARG C  28      10.674  -5.052   6.646  1.00 99.99      1CCC
ATOM   2995  CD  ARG C  28       9.671  -3.901   6.621  1.00 99.99      1CCC
ATOM   2996  NE  ARG C  28       9.508  -3.259   7.922  1.00 99.99      1CCC
ATOM   2997  HE  ARG C  28      10.310  -2.960   8.439  1.00  0.00      1CCC
ATOM   2998  CZ  ARG C  28       8.258  -3.057   8.393  1.00 99.99      1CCC
ATOM   2999  NH1 ARG C  28       7.187  -3.437   7.694  1.00 99.99      1CCC
ATOM   3000 HH11 ARG C  28       6.269  -3.293   8.061  1.00  0.00      1CCC
ATOM   3001 HH12 ARG C  28       7.289  -3.868   6.793  1.00  0.00      1CCC
ATOM   3002  NH2 ARG C  28       8.098  -2.470   9.575  1.00 99.99      1CCC
ATOM   3003 HH21 ARG C  28       7.182  -2.314   9.942  1.00  0.00      1CCC
ATOM   3004 HH22 ARG C  28       8.898  -2.181  10.101  1.00  0.00      1CCC
ATOM   3005  C   ARG C  28       8.629  -7.556   6.856  1.00 35.76      1CCC
ATOM   3006  O   ARG C  28       7.406  -7.604   6.638  1.00 35.76      1CCC
ATOM   3007  N   ASP C  29       9.518  -8.194   6.109  1.00 35.76      1CCC
ATOM   3008  H   ASP C  29      10.494  -8.136   6.320  1.00  0.00      1CCC
ATOM   3009  CA  ASP C  29       9.104  -8.940   4.943  1.00 35.76      1CCC
ATOM   3010  CB  ASP C  29      10.190  -9.924   4.498  1.00 85.73      1CCC
ATOM   3011  CG  ASP C  29      11.454  -9.218   4.028  1.00 85.73      1CCC
ATOM   3012  OD1 ASP C  29      11.370  -8.102   3.515  1.00 85.73      1CCC
ATOM   3013  OD2 ASP C  29      12.526  -9.800   4.177  1.00 85.73      1CCC
ATOM   3014  C   ASP C  29       7.799  -9.703   5.119  1.00 35.76      1CCC
ATOM   3015  O   ASP C  29       7.054  -9.883   4.169  1.00 35.76      1CCC
ATOM   3016  N   LEU C  30       7.497 -10.146   6.327  1.00 22.35      1CCC
ATOM   3017  H   LEU C  30       8.059  -9.885   7.108  1.00  0.00      1CCC
ATOM   3018  CA  LEU C  30       6.243 -10.852   6.521  1.00 22.35      1CCC
ATOM   3019  CB  LEU C  30       6.095 -11.493   7.903  1.00 34.43      1CCC
ATOM   3020  CG  LEU C  30       6.301 -13.010   7.957  1.00 34.43      1CCC
ATOM   3021  CD1 LEU C  30       5.558 -13.755   6.847  1.00 34.43      1CCC
ATOM   3022  CD2 LEU C  30       7.770 -13.388   8.010  1.00 34.43      1CCC
ATOM   3023  C   LEU C  30       5.199  -9.797   6.322  1.00 22.35      1CCC
ATOM   3024  O   LEU C  30       4.384  -9.870   5.406  1.00 22.35      1CCC
ATOM   3025  N   LEU C  31       5.245  -8.804   7.193  1.00 35.17      1CCC
ATOM   3026  H   LEU C  31       5.897  -8.846   7.939  1.00  0.00      1CCC
ATOM   3027  CA  LEU C  31       4.324  -7.705   7.107  1.00 35.17      1CCC
ATOM   3028  CB  LEU C  31       4.743  -6.515   7.977  1.00 32.55      1CCC
ATOM   3029  CG  LEU C  31       4.765  -6.783   9.480  1.00 32.55      1CCC
ATOM   3030  CD1 LEU C  31       5.535  -5.689  10.217  1.00 32.55      1CCC
ATOM   3031  CD2 LEU C  31       3.363  -6.987  10.053  1.00 32.55      1CCC
ATOM   3032  C   LEU C  31       4.303  -7.307   5.670  1.00 35.17      1CCC
ATOM   3033  O   LEU C  31       3.264  -7.358   5.015  1.00 35.17      1CCC
ATOM   3034  N   ASP C  32       5.462  -6.919   5.175  1.00 39.05      1CCC
ATOM   3035  H   ASP C  32       6.181  -6.620   5.790  1.00  0.00      1CCC
ATOM   3036  CA  ASP C  32       5.584  -6.536   3.794  1.00 39.05      1CCC
ATOM   3037  CB  ASP C  32       7.041  -6.441   3.338  1.00 76.90      1CCC
ATOM   3038  CG  ASP C  32       7.707  -5.181   3.872  1.00 76.90      1CCC
ATOM   3039  OD1 ASP C  32       7.166  -4.535   4.772  1.00 76.90      1CCC
ATOM   3040  OD2 ASP C  32       8.777  -4.844   3.369  1.00 76.90      1CCC
ATOM   3041  C   ASP C  32       4.739  -7.444   2.849  1.00 39.05      1CCC
ATOM   3042  O   ASP C  32       3.840  -6.961   2.157  1.00 39.05      1CCC
ATOM   3043  N   THR C  33       4.999  -8.747   2.825  1.00 37.25      1CCC
ATOM   3044  H   THR C  33       5.576  -9.111   3.542  1.00  0.00      1CCC
ATOM   3045  CA  THR C  33       4.242  -9.624   1.952  1.00 37.25      1CCC
ATOM   3046  CB  THR C  33       4.827 -11.040   2.089  1.00 51.85      1CCC
ATOM   3047  OG1 THR C  33       6.206 -11.016   1.709  1.00 51.85      1CCC
ATOM   3048  HG1 THR C  33       6.581 -11.839   1.992  1.00  0.00      1CCC
ATOM   3049  CG2 THR C  33       4.087 -12.127   1.305  1.00 51.85      1CCC
ATOM   3050  C   THR C  33       2.752  -9.588   2.248  1.00 37.25      1CCC
ATOM   3051  O   THR C  33       1.935  -9.703   1.331  1.00 37.25      1CCC
ATOM   3052  N   ALA C  34       2.374  -9.430   3.512  1.00 31.76      1CCC
ATOM   3053  H   ALA C  34       3.053  -9.260   4.221  1.00  0.00      1CCC
ATOM   3054  CA  ALA C  34       0.946  -9.375   3.810  1.00 31.76      1CCC
ATOM   3055  CB  ALA C  34       0.681  -9.263   5.312  1.00 13.97      1CCC
ATOM   3056  C   ALA C  34       0.324  -8.179   3.097  1.00 31.76      1CCC
ATOM   3057  O   ALA C  34      -0.631  -8.335   2.336  1.00 31.76      1CCC
ATOM   3058  N   SER C  35       0.866  -6.989   3.335  1.00 33.04      1CCC
ATOM   3059  H   SER C  35       1.663  -6.933   3.935  1.00  0.00      1CCC
ATOM   3060  CA  SER C  35       0.339  -5.786   2.697  1.00 33.04      1CCC
ATOM   3061  CB  SER C  35       1.081  -4.563   3.242  1.00 57.23      1CCC
ATOM   3062  OG  SER C  35       0.325  -3.371   3.008  1.00 57.23      1CCC
ATOM   3063  HG  SER C  35       0.290  -3.256   2.065  1.00  0.00      1CCC
ATOM   3064  C   SER C  35       0.492  -5.900   1.182  1.00 33.04      1CCC
ATOM   3065  O   SER C  35      -0.352  -5.445   0.403  1.00 33.04      1CCC
ATOM   3066  N   ALA C  36       1.579  -6.531   0.764  1.00 53.87      1CCC
ATOM   3067  H   ALA C  36       2.145  -6.992   1.440  1.00  0.00      1CCC
ATOM   3068  CA  ALA C  36       1.843  -6.695  -0.656  1.00 53.87      1CCC
ATOM   3069  CB  ALA C  36       3.155  -7.422  -0.919  1.00 87.76      1CCC
ATOM   3070  C   ALA C  36       0.724  -7.440  -1.312  1.00 53.87      1CCC
ATOM   3071  O   ALA C  36       0.357  -7.134  -2.424  1.00 53.87      1CCC
ATOM   3072  N   LEU C  37       0.163  -8.406  -0.608  1.00 42.76      1CCC
ATOM   3073  H   LEU C  37       0.506  -8.634   0.303  1.00  0.00      1CCC
ATOM   3074  CA  LEU C  37      -0.872  -9.182  -1.222  1.00 42.76      1CCC
ATOM   3075  CB  LEU C  37      -0.300 -10.364  -2.028  1.00 16.26      1CCC
ATOM   3076  CG  LEU C  37       0.633 -11.314  -1.273  1.00 16.26      1CCC
ATOM   3077  CD1 LEU C  37       0.259 -12.780  -1.489  1.00 16.26      1CCC
ATOM   3078  CD2 LEU C  37       2.094 -11.054  -1.635  1.00 16.26      1CCC
ATOM   3079  C   LEU C  37      -2.091  -9.631  -0.394  1.00 42.76      1CCC
ATOM   3080  O   LEU C  37      -2.567 -10.751  -0.559  1.00 42.76      1CCC
ATOM   3081  N   TYR C  38      -2.610  -8.773   0.478  1.00 41.51      1CCC
ATOM   3082  H   TYR C  38      -2.048  -7.962   0.628  1.00  0.00      1CCC
ATOM   3083  CA  TYR C  38      -3.788  -9.112   1.285  1.00 41.51      1CCC
ATOM   3084  CB  TYR C  38      -3.529 -10.090   2.457  1.00 29.51      1CCC
ATOM   3085  CG  TYR C  38      -3.274 -11.497   1.989  1.00 29.51      1CCC
ATOM   3086  CD1 TYR C  38      -4.309 -12.197   1.335  1.00 29.51      1CCC
ATOM   3087  CE1 TYR C  38      -4.000 -13.403   0.692  1.00 29.51      1CCC
ATOM   3088  CD2 TYR C  38      -1.986 -12.042   2.162  1.00 29.51      1CCC
ATOM   3089  CE2 TYR C  38      -1.681 -13.254   1.526  1.00 29.51      1CCC
ATOM   3090  CZ  TYR C  38      -2.677 -13.878   0.748  1.00 29.51      1CCC
ATOM   3091  OH  TYR C  38      -2.347 -14.981  -0.006  1.00 29.51      1CCC
ATOM   3092  HH  TYR C  38      -1.474 -15.272   0.219  1.00  0.00      1CCC
ATOM   3093  C   TYR C  38      -4.248  -7.851   1.963  1.00 41.51      1CCC
ATOM   3094  O   TYR C  38      -5.270  -7.824   2.652  1.00 41.51      1CCC
ATOM   3095  N   ARG C  39      -3.464  -6.802   1.776  1.00 37.63      1CCC
ATOM   3096  H   ARG C  39      -2.605  -6.845   1.273  1.00  0.00      1CCC
ATOM   3097  CA  ARG C  39      -3.763  -5.515   2.375  1.00 37.63      1CCC
ATOM   3098  CB  ARG C  39      -2.918  -4.388   1.764  1.00 64.69      1CCC
ATOM   3099  CG  ARG C  39      -3.182  -3.030   2.413  1.00 64.69      1CCC
ATOM   3100  CD  ARG C  39      -2.449  -1.842   1.793  1.00 64.69      1CCC
ATOM   3101  NE  ARG C  39      -2.866  -0.627   2.488  1.00 64.69      1CCC
ATOM   3102  HE  ARG C  39      -3.812  -0.559   2.806  1.00  0.00      1CCC
ATOM   3103  CZ  ARG C  39      -2.042   0.409   2.735  1.00 64.69      1CCC
ATOM   3104  NH1 ARG C  39      -0.793   0.426   2.279  1.00 64.69      1CCC
ATOM   3105 HH11 ARG C  39      -0.187   1.193   2.485  1.00  0.00      1CCC
ATOM   3106 HH12 ARG C  39      -0.453  -0.326   1.709  1.00  0.00      1CCC
ATOM   3107  NH2 ARG C  39      -2.501   1.428   3.457  1.00 64.69      1CCC
ATOM   3108 HH21 ARG C  39      -1.928   2.225   3.648  1.00  0.00      1CCC
ATOM   3109 HH22 ARG C  39      -3.437   1.393   3.817  1.00  0.00      1CCC
ATOM   3110  C   ARG C  39      -5.237  -5.222   2.232  1.00 37.63      1CCC
ATOM   3111  O   ARG C  39      -6.015  -5.319   3.187  1.00 37.63      1CCC
ATOM   3112  N   GLU C  40      -5.600  -4.867   1.013  1.00 47.39      1CCC
ATOM   3113  H   GLU C  40      -4.912  -4.794   0.292  1.00  0.00      1CCC
ATOM   3114  CA  GLU C  40      -6.973  -4.559   0.685  1.00 47.39      1CCC
ATOM   3115  CB  GLU C  40      -7.230  -4.882  -0.792  1.00 99.99      1CCC
ATOM   3116  CG  GLU C  40      -8.606  -4.467  -1.330  1.00 99.99      1CCC
ATOM   3117  CD  GLU C  40      -8.707  -2.959  -1.425  1.00 99.99      1CCC
ATOM   3118  OE1 GLU C  40      -9.228  -2.344  -0.495  1.00 99.99      1CCC
ATOM   3119  OE2 GLU C  40      -8.271  -2.409  -2.435  1.00 99.99      1CCC
ATOM   3120  C   GLU C  40      -7.903  -5.343   1.609  1.00 47.39      1CCC
ATOM   3121  O   GLU C  40      -8.593  -4.772   2.459  1.00 47.39      1CCC
ATOM   3122  N   ALA C  41      -7.894  -6.661   1.442  1.00 32.77      1CCC
ATOM   3123  H   ALA C  41      -7.292  -7.055   0.749  1.00  0.00      1CCC
ATOM   3124  CA  ALA C  41      -8.728  -7.531   2.251  1.00 32.77      1CCC
ATOM   3125  CB  ALA C  41      -8.397  -9.003   2.002  1.00 76.78      1CCC
ATOM   3126  C   ALA C  41      -8.544  -7.155   3.696  1.00 32.77      1CCC
ATOM   3127  O   ALA C  41      -9.467  -6.654   4.331  1.00 32.77      1CCC
ATOM   3128  N   LEU C  42      -7.338  -7.402   4.198  1.00 37.70      1CCC
ATOM   3129  H   LEU C  42      -6.737  -7.982   3.665  1.00  0.00      1CCC
ATOM   3130  CA  LEU C  42      -6.999  -7.097   5.571  1.00 37.70      1CCC
ATOM   3131  CB  LEU C  42      -5.490  -7.056   5.813  1.00 17.66      1CCC
ATOM   3132  CG  LEU C  42      -4.774  -8.397   5.677  1.00 17.66      1CCC
ATOM   3133  CD1 LEU C  42      -3.260  -8.205   5.645  1.00 17.66      1CCC
ATOM   3134  CD2 LEU C  42      -5.204  -9.399   6.743  1.00 17.66      1CCC
ATOM   3135  C   LEU C  42      -7.602  -5.783   6.024  1.00 37.70      1CCC
ATOM   3136  O   LEU C  42      -8.212  -5.738   7.091  1.00 37.70      1CCC
ATOM   3137  N   GLU C  43      -7.465  -4.722   5.228  1.00 43.99      1CCC
ATOM   3138  H   GLU C  43      -7.325  -4.868   4.260  1.00  0.00      1CCC
ATOM   3139  CA  GLU C  43      -8.026  -3.436   5.632  1.00 43.99      1CCC
ATOM   3140  CB  GLU C  43      -7.542  -2.290   4.748  1.00 64.94      1CCC
ATOM   3141  CG  GLU C  43      -6.048  -2.031   4.956  1.00 64.94      1CCC
ATOM   3142  CD  GLU C  43      -5.604  -0.803   4.185  1.00 64.94      1CCC
ATOM   3143  OE1 GLU C  43      -5.945  -0.679   3.009  1.00 64.94      1CCC
ATOM   3144  OE2 GLU C  43      -4.901   0.027   4.758  1.00 64.94      1CCC
ATOM   3145  C   GLU C  43      -9.563  -3.512   5.715  1.00 43.99      1CCC
ATOM   3146  O   GLU C  43     -10.124  -3.280   6.795  1.00 43.99      1CCC
ATOM   3147  N   SER C  44     -10.215  -3.864   4.598  1.00 38.32      1CCC
ATOM   3148  H   SER C  44      -9.652  -3.993   3.786  1.00  0.00      1CCC
ATOM   3149  CA  SER C  44     -11.681  -4.022   4.463  1.00 38.32      1CCC
ATOM   3150  CB  SER C  44     -11.966  -4.947   3.258  1.00 55.88      1CCC
ATOM   3151  OG  SER C  44     -12.049  -6.318   3.665  1.00 55.88      1CCC
ATOM   3152  HG  SER C  44     -11.964  -6.841   2.879  1.00  0.00      1CCC
ATOM   3153  C   SER C  44     -12.502  -4.413   5.687  1.00 38.32      1CCC
ATOM   3154  O   SER C  44     -12.018  -5.101   6.562  1.00 38.32      1CCC
ATOM   3155  N   PRO C  45     -13.791  -4.074   5.710  1.00 36.67      1CCC
ATOM   3156  CD  PRO C  45     -14.474  -3.214   4.734  1.00 38.17      1CCC
ATOM   3157  CA  PRO C  45     -14.673  -4.388   6.836  1.00 36.67      1CCC
ATOM   3158  CB  PRO C  45     -15.776  -3.335   6.711  1.00 38.17      1CCC
ATOM   3159  CG  PRO C  45     -15.919  -3.127   5.208  1.00 38.17      1CCC
ATOM   3160  C   PRO C  45     -15.207  -5.789   6.777  1.00 36.67      1CCC
ATOM   3161  O   PRO C  45     -16.064  -6.179   7.562  1.00 36.67      1CCC
ATOM   3162  N   GLU C  46     -14.718  -6.551   5.838  1.00 37.42      1CCC
ATOM   3163  H   GLU C  46     -13.983  -6.248   5.232  1.00  0.00      1CCC
ATOM   3164  CA  GLU C  46     -15.220  -7.885   5.730  1.00 37.42      1CCC
ATOM   3165  CB  GLU C  46     -15.350  -8.295   4.261  1.00 99.99      1CCC
ATOM   3166  CG  GLU C  46     -16.241  -7.361   3.430  1.00 99.99      1CCC
ATOM   3167  CD  GLU C  46     -17.654  -7.329   3.986  1.00 99.99      1CCC
ATOM   3168  OE1 GLU C  46     -18.348  -8.342   3.900  1.00 99.99      1CCC
ATOM   3169  OE2 GLU C  46     -18.056  -6.286   4.501  1.00 99.99      1CCC
ATOM   3170  C   GLU C  46     -14.382  -8.872   6.487  1.00 37.42      1CCC
ATOM   3171  O   GLU C  46     -13.200  -9.014   6.143  1.00 37.42      1CCC
ATOM   3172  N   HIS C  47     -14.900  -9.560   7.511  1.00 59.02      1CCC
ATOM   3173  H   HIS C  47     -15.841  -9.415   7.814  1.00  0.00      1CCC
ATOM   3174  CA  HIS C  47     -13.992 -10.557   8.087  1.00 59.02      1CCC
ATOM   3175  CB  HIS C  47     -14.649 -11.496   9.107  1.00 56.36      1CCC
ATOM   3176  CG  HIS C  47     -15.877 -10.894   9.748  1.00 56.36      1CCC
ATOM   3177  ND1 HIS C  47     -17.088 -10.898   9.162  1.00 56.36      1CCC
ATOM   3178  HD1 HIS C  47     -17.307 -11.268   8.282  1.00  0.00      1CCC
ATOM   3179  CD2 HIS C  47     -15.982 -10.275  10.996  1.00 56.36      1CCC
ATOM   3180  NE2 HIS C  47     -17.277  -9.909  11.155  1.00 56.36      1CCC
ATOM   3181  CE1 HIS C  47     -17.956 -10.290  10.028  1.00 56.36      1CCC
ATOM   3182  C   HIS C  47     -13.805 -11.330   6.797  1.00 59.02      1CCC
ATOM   3183  O   HIS C  47     -14.775 -11.524   6.066  1.00 59.02      1CCC
ATOM   3184  N   CYS C  48     -12.616 -11.774   6.460  1.00 47.73      1CCC
ATOM   3185  H   CYS C  48     -11.814 -11.617   7.035  1.00  0.00      1CCC
ATOM   3186  CA  CYS C  48     -12.582 -12.509   5.216  1.00 47.73      1CCC
ATOM   3187  CB  CYS C  48     -11.556 -11.923   4.243  1.00 61.59      1CCC
ATOM   3188  SG  CYS C  48     -11.839 -10.186   3.821  1.00 61.59      1CCC
ATOM   3189  C   CYS C  48     -12.373 -13.976   5.381  1.00 47.73      1CCC
ATOM   3190  O   CYS C  48     -12.668 -14.730   4.460  1.00 47.73      1CCC
ATOM   3191  N   SER C  49     -11.872 -14.371   6.554  1.00 51.29      1CCC
ATOM   3192  H   SER C  49     -11.655 -13.672   7.234  1.00  0.00      1CCC
ATOM   3193  CA  SER C  49     -11.608 -15.767   6.906  1.00 51.29      1CCC
ATOM   3194  CB  SER C  49     -10.716 -16.503   5.878  1.00 40.96      1CCC
ATOM   3195  OG  SER C  49      -9.451 -15.864   5.737  1.00 40.96      1CCC
ATOM   3196  HG  SER C  49      -9.033 -16.255   4.980  1.00  0.00      1CCC
ATOM   3197  C   SER C  49     -11.039 -15.802   8.283  1.00 51.29      1CCC
ATOM   3198  O   SER C  49     -10.298 -14.907   8.687  1.00 51.29      1CCC
ATOM   3199  N   PRO C  50     -11.310 -16.870   9.007  1.00 45.24      1CCC
ATOM   3200  CD  PRO C  50     -12.129 -18.029   8.657  1.00 60.38      1CCC
ATOM   3201  CA  PRO C  50     -10.774 -16.948  10.355  1.00 45.24      1CCC
ATOM   3202  CB  PRO C  50     -11.148 -18.367  10.791  1.00 60.38      1CCC
ATOM   3203  CG  PRO C  50     -11.548 -19.128   9.527  1.00 60.38      1CCC
ATOM   3204  C   PRO C  50      -9.291 -16.655  10.208  1.00 45.24      1CCC
ATOM   3205  O   PRO C  50      -8.635 -16.095  11.105  1.00 45.24      1CCC
ATOM   3206  N   HIS C  51      -8.780 -17.024   9.043  1.00 39.92      1CCC
ATOM   3207  H   HIS C  51      -9.330 -17.502   8.361  1.00  0.00      1CCC
ATOM   3208  CA  HIS C  51      -7.398 -16.777   8.768  1.00 39.92      1CCC
ATOM   3209  CB  HIS C  51      -6.939 -17.454   7.482  1.00 33.98      1CCC
ATOM   3210  CG  HIS C  51      -6.387 -18.820   7.804  1.00 33.98      1CCC
ATOM   3211  ND1 HIS C  51      -5.352 -19.025   8.640  1.00 33.98      1CCC
ATOM   3212  HD1 HIS C  51      -4.855 -18.336   9.129  1.00  0.00      1CCC
ATOM   3213  CD2 HIS C  51      -6.822 -20.052   7.311  1.00 33.98      1CCC
ATOM   3214  NE2 HIS C  51      -6.034 -21.007   7.863  1.00 33.98      1CCC
ATOM   3215  CE1 HIS C  51      -5.130 -20.376   8.679  1.00 33.98      1CCC
ATOM   3216  C   HIS C  51      -7.206 -15.288   8.735  1.00 39.92      1CCC
ATOM   3217  O   HIS C  51      -6.514 -14.744   9.572  1.00 39.92      1CCC
ATOM   3218  N   HIS C  52      -7.838 -14.602   7.803  1.00 37.20      1CCC
ATOM   3219  H   HIS C  52      -8.428 -15.067   7.147  1.00  0.00      1CCC
ATOM   3220  CA  HIS C  52      -7.649 -13.166   7.762  1.00 37.20      1CCC
ATOM   3221  CB  HIS C  52      -8.639 -12.475   6.823  1.00 37.13      1CCC
ATOM   3222  CG  HIS C  52      -8.089 -12.473   5.417  1.00 37.13      1CCC
ATOM   3223  ND1 HIS C  52      -7.296 -11.501   4.933  1.00 37.13      1CCC
ATOM   3224  HD1 HIS C  52      -7.003 -10.697   5.406  1.00  0.00      1CCC
ATOM   3225  CD2 HIS C  52      -8.281 -13.429   4.418  1.00 37.13      1CCC
ATOM   3226  NE2 HIS C  52      -7.591 -13.024   3.326  1.00 37.13      1CCC
ATOM   3227  CE1 HIS C  52      -6.984 -11.838   3.643  1.00 37.13      1CCC
ATOM   3228  C   HIS C  52      -7.737 -12.590   9.156  1.00 37.20      1CCC
ATOM   3229  O   HIS C  52      -6.770 -12.008   9.651  1.00 37.20      1CCC
ATOM   3230  N   THR C  53      -8.870 -12.779   9.814  1.00 26.62      1CCC
ATOM   3231  H   THR C  53      -9.647 -13.225   9.374  1.00  0.00      1CCC
ATOM   3232  CA  THR C  53      -9.014 -12.227  11.148  1.00 26.62      1CCC
ATOM   3233  CB  THR C  53     -10.239 -12.840  11.840  1.00 34.39      1CCC
ATOM   3234  OG1 THR C  53     -11.391 -12.669  11.006  1.00 34.39      1CCC
ATOM   3235  HG1 THR C  53     -11.610 -11.742  11.025  1.00  0.00      1CCC
ATOM   3236  CG2 THR C  53     -10.508 -12.253  13.231  1.00 34.39      1CCC
ATOM   3237  C   THR C  53      -7.745 -12.359  11.977  1.00 26.62      1CCC
ATOM   3238  O   THR C  53      -7.097 -11.360  12.319  1.00 26.62      1CCC
ATOM   3239  N   ALA C  54      -7.388 -13.591  12.307  1.00 20.50      1CCC
ATOM   3240  H   ALA C  54      -7.941 -14.368  12.007  1.00  0.00      1CCC
ATOM   3241  CA  ALA C  54      -6.169 -13.804  13.078  1.00 20.50      1CCC
ATOM   3242  CB  ALA C  54      -5.746 -15.271  13.012  1.00 11.24      1CCC
ATOM   3243  C   ALA C  54      -5.020 -12.899  12.583  1.00 20.50      1CCC
ATOM   3244  O   ALA C  54      -4.408 -12.160  13.365  1.00 20.50      1CCC
ATOM   3245  N   LEU C  55      -4.750 -12.957  11.278  1.00 15.07      1CCC
ATOM   3246  H   LEU C  55      -5.313 -13.552  10.705  1.00  0.00      1CCC
ATOM   3247  CA  LEU C  55      -3.680 -12.173  10.679  1.00 15.07      1CCC
ATOM   3248  CB  LEU C  55      -3.676 -12.344   9.159  1.00 25.81      1CCC
ATOM   3249  CG  LEU C  55      -2.372 -11.892   8.504  1.00 25.81      1CCC
ATOM   3250  CD1 LEU C  55      -1.163 -12.637   9.069  1.00 25.81      1CCC
ATOM   3251  CD2 LEU C  55      -2.448 -11.974   6.982  1.00 25.81      1CCC
ATOM   3252  C   LEU C  55      -3.751 -10.739  11.116  1.00 15.07      1CCC
ATOM   3253  O   LEU C  55      -2.768 -10.233  11.633  1.00 15.07      1CCC
ATOM   3254  N   ARG C  56      -4.903 -10.086  10.929  1.00 19.43      1CCC
ATOM   3255  H   ARG C  56      -5.678 -10.597  10.560  1.00  0.00      1CCC
ATOM   3256  CA  ARG C  56      -5.024  -8.685  11.333  1.00 19.43      1CCC
ATOM   3257  CB  ARG C  56      -6.477  -8.230  11.160  1.00 70.80      1CCC
ATOM   3258  CG  ARG C  56      -7.033  -8.569   9.776  1.00 70.80      1CCC
ATOM   3259  CD  ARG C  56      -8.501  -8.211   9.570  1.00 70.80      1CCC
ATOM   3260  NE  ARG C  56      -8.991  -8.816   8.332  1.00 70.80      1CCC
ATOM   3261  HE  ARG C  56      -8.610  -9.692   8.040  1.00  0.00      1CCC
ATOM   3262  CZ  ARG C  56     -10.002  -8.265   7.625  1.00 70.80      1CCC
ATOM   3263  NH1 ARG C  56     -10.567  -7.119   7.998  1.00 70.80      1CCC
ATOM   3264 HH11 ARG C  56     -11.300  -6.712   7.450  1.00  0.00      1CCC
ATOM   3265 HH12 ARG C  56     -10.257  -6.651   8.824  1.00  0.00      1CCC
ATOM   3266  NH2 ARG C  56     -10.436  -8.885   6.534  1.00 70.80      1CCC
ATOM   3267 HH21 ARG C  56     -11.206  -8.508   6.015  1.00  0.00      1CCC
ATOM   3268 HH22 ARG C  56     -10.006  -9.733   6.228  1.00  0.00      1CCC
ATOM   3269  C   ARG C  56      -4.612  -8.678  12.783  1.00 19.43      1CCC
ATOM   3270  O   ARG C  56      -3.566  -8.145  13.167  1.00 19.43      1CCC
ATOM   3271  N   GLN C  57      -5.425  -9.320  13.593  1.00 36.99      1CCC
ATOM   3272  H   GLN C  57      -6.243  -9.763  13.229  1.00  0.00      1CCC
ATOM   3273  CA  GLN C  57      -5.123  -9.385  14.990  1.00 36.99      1CCC
ATOM   3274  CB  GLN C  57      -5.913 -10.498  15.689  1.00 61.51      1CCC
ATOM   3275  CG  GLN C  57      -7.439 -10.390  15.571  1.00 61.51      1CCC
ATOM   3276  CD  GLN C  57      -7.951  -9.149  16.278  1.00 61.51      1CCC
ATOM   3277  OE1 GLN C  57      -7.667  -8.898  17.442  1.00 61.51      1CCC
ATOM   3278  NE2 GLN C  57      -8.738  -8.382  15.504  1.00 61.51      1CCC
ATOM   3279 HE21 GLN C  57      -8.937  -8.638  14.559  1.00  0.00      1CCC
ATOM   3280 HE22 GLN C  57      -9.138  -7.542  15.871  1.00  0.00      1CCC
ATOM   3281  C   GLN C  57      -3.611  -9.527  15.264  1.00 36.99      1CCC
ATOM   3282  O   GLN C  57      -3.083  -8.852  16.130  1.00 36.99      1CCC
ATOM   3283  N   ALA C  58      -2.885 -10.350  14.526  1.00 20.49      1CCC
ATOM   3284  H   ALA C  58      -3.263 -10.740  13.691  1.00  0.00      1CCC
ATOM   3285  CA  ALA C  58      -1.462 -10.458  14.818  1.00 20.49      1CCC
ATOM   3286  CB  ALA C  58      -0.892 -11.735  14.203  1.00 30.51      1CCC
ATOM   3287  C   ALA C  58      -0.684  -9.253  14.270  1.00 20.49      1CCC
ATOM   3288  O   ALA C  58       0.079  -8.617  14.988  1.00 20.49      1CCC
ATOM   3289  N   ILE C  59      -0.852  -8.950  12.992  1.00 30.01      1CCC
ATOM   3290  H   ILE C  59      -1.288  -9.625  12.414  1.00  0.00      1CCC
ATOM   3291  CA  ILE C  59      -0.200  -7.789  12.410  1.00 30.01      1CCC
ATOM   3292  CB  ILE C  59      -0.882  -7.398  11.095  1.00 25.93      1CCC
ATOM   3293  CG2 ILE C  59      -0.409  -6.031  10.582  1.00 25.93      1CCC
ATOM   3294  CG1 ILE C  59      -0.557  -8.484  10.071  1.00 25.93      1CCC
ATOM   3295  CD  ILE C  59      -1.403  -8.391   8.809  1.00  0.00      1CCC
ATOM   3296  C   ILE C  59      -0.311  -6.715  13.474  1.00 30.01      1CCC
ATOM   3297  O   ILE C  59       0.546  -5.866  13.621  1.00 30.01      1CCC
ATOM   3298  N   LEU C  60      -1.388  -6.743  14.230  1.00 38.44      1CCC
ATOM   3299  H   LEU C  60      -2.082  -7.453  14.142  1.00  0.00      1CCC
ATOM   3300  CA  LEU C  60      -1.539  -5.721  15.229  1.00 38.44      1CCC
ATOM   3301  CB  LEU C  60      -3.026  -5.494  15.515  1.00 63.29      1CCC
ATOM   3302  CG  LEU C  60      -3.812  -5.106  14.257  1.00 63.29      1CCC
ATOM   3303  CD1 LEU C  60      -5.320  -5.257  14.452  1.00 63.29      1CCC
ATOM   3304  CD2 LEU C  60      -3.425  -3.721  13.737  1.00 63.29      1CCC
ATOM   3305  C   LEU C  60      -0.746  -5.914  16.528  1.00 38.44      1CCC
ATOM   3306  O   LEU C  60      -0.035  -4.998  16.927  1.00 38.44      1CCC
ATOM   3307  N   CYS C  61      -0.844  -7.070  17.193  1.00 56.97      1CCC
ATOM   3308  H   CYS C  61      -1.447  -7.782  16.832  1.00  0.00      1CCC
ATOM   3309  CA  CYS C  61      -0.082  -7.283  18.437  1.00 56.97      1CCC
ATOM   3310  CB  CYS C  61      -0.153  -8.768  18.800  1.00 90.60      1CCC
ATOM   3311  SG  CYS C  61       1.000  -9.278  20.102  1.00 90.60      1CCC
ATOM   3312  C   CYS C  61       1.352  -6.886  18.151  1.00 56.97      1CCC
ATOM   3313  O   CYS C  61       2.016  -6.294  18.996  1.00 56.97      1CCC
ATOM   3314  N   TRP C  62       1.825  -7.182  16.943  1.00 41.13      1CCC
ATOM   3315  H   TRP C  62       1.243  -7.657  16.284  1.00  0.00      1CCC
ATOM   3316  CA  TRP C  62       3.192  -6.831  16.598  1.00 41.13      1CCC
ATOM   3317  CB  TRP C  62       3.608  -7.332  15.207  1.00 33.52      1CCC
ATOM   3318  CG  TRP C  62       5.039  -6.909  14.923  1.00 33.52      1CCC
ATOM   3319  CD2 TRP C  62       6.238  -7.189  15.686  1.00 33.52      1CCC
ATOM   3320  CE2 TRP C  62       7.324  -6.516  15.033  1.00 33.52      1CCC
ATOM   3321  CE3 TRP C  62       6.486  -7.937  16.859  1.00 33.52      1CCC
ATOM   3322  CD1 TRP C  62       5.464  -6.093  13.865  1.00 33.52      1CCC
ATOM   3323  NE1 TRP C  62       6.803  -5.858  13.924  1.00 33.52      1CCC
ATOM   3324  HE1 TRP C  62       7.314  -5.313  13.291  1.00  0.00      1CCC
ATOM   3325  CZ2 TRP C  62       8.630  -6.603  15.562  1.00 33.52      1CCC
ATOM   3326  CZ3 TRP C  62       7.795  -8.016  17.380  1.00 33.52      1CCC
ATOM   3327  CH2 TRP C  62       8.862  -7.354  16.734  1.00 33.52      1CCC
ATOM   3328  C   TRP C  62       3.451  -5.366  16.734  1.00 41.13      1CCC
ATOM   3329  O   TRP C  62       4.457  -4.964  17.279  1.00 41.13      1CCC
ATOM   3330  N   GLY C  63       2.550  -4.569  16.194  1.00 47.86      1CCC
ATOM   3331  H   GLY C  63       1.747  -4.967  15.750  1.00  0.00      1CCC
ATOM   3332  CA  GLY C  63       2.710  -3.134  16.272  1.00 47.86      1CCC
ATOM   3333  C   GLY C  63       2.874  -2.640  17.693  1.00 47.86      1CCC
ATOM   3334  O   GLY C  63       3.778  -1.852  17.986  1.00 47.86      1CCC
ATOM   3335  N   GLU C  64       1.987  -3.099  18.567  1.00 45.88      1CCC
ATOM   3336  H   GLU C  64       1.282  -3.729  18.236  1.00  0.00      1CCC
ATOM   3337  CA  GLU C  64       2.025  -2.724  19.970  1.00 45.88      1CCC
ATOM   3338  CB  GLU C  64       0.937  -3.428  20.785  1.00 85.58      1CCC
ATOM   3339  CG  GLU C  64      -0.475  -3.042  20.319  1.00 85.58      1CCC
ATOM   3340  CD  GLU C  64      -0.630  -1.527  20.256  1.00 85.58      1CCC
ATOM   3341  OE1 GLU C  64      -1.002  -1.024  19.198  1.00 85.58      1CCC
ATOM   3342  OE2 GLU C  64      -0.374  -0.847  21.250  1.00 85.58      1CCC
ATOM   3343  C   GLU C  64       3.421  -2.955  20.527  1.00 45.88      1CCC
ATOM   3344  O   GLU C  64       3.920  -2.184  21.349  1.00 45.88      1CCC
ATOM   3345  N   LEU C  65       4.033  -4.041  20.081  1.00 42.31      1CCC
ATOM   3346  H   LEU C  65       3.563  -4.623  19.416  1.00  0.00      1CCC
ATOM   3347  CA  LEU C  65       5.360  -4.391  20.522  1.00 42.31      1CCC
ATOM   3348  CB  LEU C  65       5.807  -5.784  20.059  1.00 41.61      1CCC
ATOM   3349  CG  LEU C  65       5.499  -6.937  21.023  1.00 41.61      1CCC
ATOM   3350  CD1 LEU C  65       5.649  -6.512  22.480  1.00 41.61      1CCC
ATOM   3351  CD2 LEU C  65       4.156  -7.611  20.769  1.00 41.61      1CCC
ATOM   3352  C   LEU C  65       6.318  -3.352  20.012  1.00 42.31      1CCC
ATOM   3353  O   LEU C  65       7.189  -2.900  20.745  1.00 42.31      1CCC
ATOM   3354  N   MET C  66       6.148  -2.970  18.751  1.00 58.96      1CCC
ATOM   3355  H   MET C  66       5.405  -3.376  18.219  1.00  0.00      1CCC
ATOM   3356  CA  MET C  66       7.010  -1.982  18.147  1.00 58.96      1CCC
ATOM   3357  CB  MET C  66       6.650  -1.723  16.683  1.00 88.27      1CCC
ATOM   3358  CG  MET C  66       7.864  -1.502  15.774  1.00 88.27      1CCC
ATOM   3359  SD  MET C  66       8.843  -2.993  15.500  1.00 88.27      1CCC
ATOM   3360  CE  MET C  66      10.161  -2.708  16.695  1.00 88.27      1CCC
ATOM   3361  C   MET C  66       6.986  -0.743  18.980  1.00 58.96      1CCC
ATOM   3362  O   MET C  66       8.016  -0.124  19.246  1.00 58.96      1CCC
ATOM   3363  N   THR C  67       5.803  -0.379  19.423  1.00 43.91      1CCC
ATOM   3364  H   THR C  67       4.989  -0.916  19.206  1.00  0.00      1CCC
ATOM   3365  CA  THR C  67       5.699   0.794  20.249  1.00 43.91      1CCC
ATOM   3366  CB  THR C  67       4.227   1.188  20.399  1.00 64.10      1CCC
ATOM   3367  OG1 THR C  67       3.604   1.245  19.113  1.00 64.10      1CCC
ATOM   3368  HG1 THR C  67       2.673   1.343  19.266  1.00  0.00      1CCC
ATOM   3369  CG2 THR C  67       4.043   2.515  21.143  1.00 64.10      1CCC
ATOM   3370  C   THR C  67       6.339   0.533  21.618  1.00 43.91      1CCC
ATOM   3371  O   THR C  67       7.125   1.339  22.099  1.00 43.91      1CCC
ATOM   3372  N   LEU C  68       6.030  -0.597  22.239  1.00 50.20      1CCC
ATOM   3373  H   LEU C  68       5.446  -1.256  21.778  1.00  0.00      1CCC
ATOM   3374  CA  LEU C  68       6.639  -0.915  23.526  1.00 50.20      1CCC
ATOM   3375  CB  LEU C  68       6.430  -2.385  23.869  1.00 33.81      1CCC
ATOM   3376  CG  LEU C  68       7.412  -2.914  24.914  1.00 33.81      1CCC
ATOM   3377  CD1 LEU C  68       7.103  -2.483  26.345  1.00 33.81      1CCC
ATOM   3378  CD2 LEU C  68       7.574  -4.407  24.758  1.00 33.81      1CCC
ATOM   3379  C   LEU C  68       8.107  -0.602  23.391  1.00 50.20      1CCC
ATOM   3380  O   LEU C  68       8.717  -0.096  24.318  1.00 50.20      1CCC
ATOM   3381  N   ALA C  69       8.660  -0.924  22.226  1.00 45.31      1CCC
ATOM   3382  H   ALA C  69       8.086  -1.314  21.508  1.00  0.00      1CCC
ATOM   3383  CA  ALA C  69      10.067  -0.670  21.945  1.00 45.31      1CCC
ATOM   3384  CB  ALA C  69      10.539  -1.404  20.685  1.00 30.63      1CCC
ATOM   3385  C   ALA C  69      10.316   0.818  21.849  1.00 45.31      1CCC
ATOM   3386  O   ALA C  69      10.977   1.412  22.697  1.00 45.31      1CCC
ATOM   3387  N   THR C  70       9.782   1.427  20.808  1.00 60.71      1CCC
ATOM   3388  H   THR C  70       9.313   0.907  20.100  1.00  0.00      1CCC
ATOM   3389  CA  THR C  70       9.966   2.853  20.632  1.00 60.71      1CCC
ATOM   3390  CB  THR C  70       9.016   3.345  19.532  1.00 98.10      1CCC
ATOM   3391  OG1 THR C  70       9.111   2.482  18.394  1.00 98.10      1CCC
ATOM   3392  HG1 THR C  70       8.458   2.777  17.774  1.00  0.00      1CCC
ATOM   3393  CG2 THR C  70       9.273   4.796  19.110  1.00 98.10      1CCC
ATOM   3394  C   THR C  70       9.787   3.663  21.934  1.00 60.71      1CCC
ATOM   3395  O   THR C  70      10.406   4.718  22.095  1.00 60.71      1CCC
ATOM   3396  N   TRP C  71       8.972   3.204  22.878  1.00 49.11      1CCC
ATOM   3397  H   TRP C  71       8.580   2.292  22.792  1.00  0.00      1CCC
ATOM   3398  CA  TRP C  71       8.816   3.968  24.115  1.00 49.11      1CCC
ATOM   3399  CB  TRP C  71       7.443   3.569  24.690  1.00 51.05      1CCC
ATOM   3400  CG  TRP C  71       7.114   4.168  26.042  1.00 51.05      1CCC
ATOM   3401  CD2 TRP C  71       7.539   3.731  27.356  1.00 51.05      1CCC
ATOM   3402  CE2 TRP C  71       6.939   4.615  28.314  1.00 51.05      1CCC
ATOM   3403  CE3 TRP C  71       8.369   2.681  27.804  1.00 51.05      1CCC
ATOM   3404  CD1 TRP C  71       6.286   5.276  26.277  1.00 51.05      1CCC
ATOM   3405  NE1 TRP C  71       6.180   5.543  27.608  1.00 51.05      1CCC
ATOM   3406  HE1 TRP C  71       5.660   6.272  28.005  1.00  0.00      1CCC
ATOM   3407  CZ2 TRP C  71       7.186   4.435  29.692  1.00 51.05      1CCC
ATOM   3408  CZ3 TRP C  71       8.611   2.509  29.183  1.00 51.05      1CCC
ATOM   3409  CH2 TRP C  71       8.024   3.384  30.122  1.00 51.05      1CCC
ATOM   3410  C   TRP C  71       9.937   3.586  25.053  1.00 49.11      1CCC
ATOM   3411  O   TRP C  71      10.520   4.442  25.693  1.00 49.11      1CCC
ATOM   3412  N   VAL C  72      10.245   2.300  25.135  1.00 53.41      1CCC
ATOM   3413  H   VAL C  72       9.747   1.638  24.574  1.00  0.00      1CCC
ATOM   3414  CA  VAL C  72      11.337   1.853  25.987  1.00 53.41      1CCC
ATOM   3415  CB  VAL C  72      11.501   0.322  25.961  1.00 42.77      1CCC
ATOM   3416  CG1 VAL C  72      12.861  -0.193  26.440  1.00 42.77      1CCC
ATOM   3417  CG2 VAL C  72      10.410  -0.292  26.836  1.00 42.77      1CCC
ATOM   3418  C   VAL C  72      12.530   2.611  25.476  1.00 53.41      1CCC
ATOM   3419  O   VAL C  72      13.546   2.739  26.154  1.00 53.41      1CCC
ATOM   3420  N   GLY C  73      12.393   3.093  24.253  1.00 90.28      1CCC
ATOM   3421  H   GLY C  73      11.590   2.937  23.684  1.00  0.00      1CCC
ATOM   3422  CA  GLY C  73      13.457   3.858  23.656  1.00 90.28      1CCC
ATOM   3423  C   GLY C  73      13.548   5.183  24.373  1.00 90.28      1CCC
ATOM   3424  O   GLY C  73      14.406   5.384  25.240  1.00 90.28      1CCC
ATOM   3425  N   ASN C  74      12.649   6.095  24.033  1.00 75.21      1CCC
ATOM   3426  H   ASN C  74      11.940   5.834  23.376  1.00  0.00      1CCC
ATOM   3427  CA  ASN C  74      12.639   7.422  24.632  1.00 75.21      1CCC
ATOM   3428  CB  ASN C  74      11.853   8.408  23.753  1.00 99.99      1CCC
ATOM   3429  CG  ASN C  74      12.284   8.349  22.296  1.00 99.99      1CCC
ATOM   3430  OD1 ASN C  74      11.470   8.176  21.398  1.00 99.99      1CCC
ATOM   3431  ND2 ASN C  74      13.607   8.495  22.099  1.00 99.99      1CCC
ATOM   3432 HD21 ASN C  74      14.241   8.637  22.860  1.00  0.00      1CCC
ATOM   3433 HD22 ASN C  74      13.969   8.453  21.169  1.00  0.00      1CCC
ATOM   3434  C   ASN C  74      12.087   7.419  26.043  1.00 75.21      1CCC
ATOM   3435  O   ASN C  74      11.319   8.299  26.407  1.00 75.21      1CCC
ATOM   3436  N   ASN C  75      12.479   6.446  26.853  1.00 62.38      1CCC
ATOM   3437  H   ASN C  75      13.081   5.714  26.547  1.00  0.00      1CCC
ATOM   3438  CA  ASN C  75      11.952   6.394  28.203  1.00 62.38      1CCC
ATOM   3439  CB  ASN C  75      10.540   5.815  28.345  1.00 99.99      1CCC
ATOM   3440  CG  ASN C  75       9.479   6.875  28.141  1.00 99.99      1CCC
ATOM   3441  OD1 ASN C  75       9.117   7.615  29.046  1.00 99.99      1CCC
ATOM   3442  ND2 ASN C  75       8.979   6.894  26.896  1.00 99.99      1CCC
ATOM   3443 HD21 ASN C  75       9.328   6.261  26.205  1.00  0.00      1CCC
ATOM   3444 HD22 ASN C  75       8.260   7.543  26.651  1.00  0.00      1CCC
ATOM   3445  C   ASN C  75      12.823   5.609  29.143  1.00 62.38      1CCC
ATOM   3446  O   ASN C  75      13.017   6.000  30.294  1.00 62.38      1CCC
ATOM   3447  N   LEU C  76      13.322   4.471  28.682  1.00 83.94      1CCC
ATOM   3448  H   LEU C  76      13.187   4.200  27.729  1.00  0.00      1CCC
ATOM   3449  CA  LEU C  76      14.165   3.694  29.548  1.00 83.94      1CCC
ATOM   3450  CB  LEU C  76      14.220   2.239  29.156  1.00 94.07      1CCC
ATOM   3451  CG  LEU C  76      13.911   1.394  30.369  1.00 94.07      1CCC
ATOM   3452  CD1 LEU C  76      12.428   1.515  30.699  1.00 94.07      1CCC
ATOM   3453  CD2 LEU C  76      14.429  -0.035  30.233  1.00 94.07      1CCC
ATOM   3454  C   LEU C  76      15.484   4.394  29.529  1.00 83.94      1CCC
ATOM   3455  O   LEU C  76      15.837   5.021  28.521  1.00 83.94      1CCC
ATOM   3456  N   GLU C  77      16.219   4.319  30.635  1.00 99.46      1CCC
ATOM   3457  H   GLU C  77      15.907   3.789  31.423  1.00  0.00      1CCC
ATOM   3458  CA  GLU C  77      17.487   5.006  30.633  1.00 99.46      1CCC
ATOM   3459  CB  GLU C  77      17.574   6.038  31.770  1.00 99.99      1CCC
ATOM   3460  CG  GLU C  77      18.705   7.069  31.588  1.00 99.99      1CCC
ATOM   3461  CD  GLU C  77      18.618   7.752  30.228  1.00 99.99      1CCC
ATOM   3462  OE1 GLU C  77      19.468   7.482  29.380  1.00 99.99      1CCC
ATOM   3463  OE2 GLU C  77      17.705   8.549  30.018  1.00 99.99      1CCC
ATOM   3464  C   GLU C  77      18.766   4.236  30.422  1.00 99.46      1CCC
ATOM   3465  O   GLU C  77      19.239   4.139  29.291  1.00 99.46      1CCC
ATOM   3466  N   ASP C  78      19.353   3.729  31.494  1.00 76.26      1CCC
ATOM   3467  H   ASP C  78      18.956   3.865  32.401  1.00  0.00      1CCC
ATOM   3468  CA  ASP C  78      20.586   2.993  31.339  1.00 76.26      1CCC
ATOM   3469  CB  ASP C  78      20.722   1.998  32.507  1.00 99.99      1CCC
ATOM   3470  CG  ASP C  78      22.004   1.177  32.460  1.00 99.99      1CCC
ATOM   3471  OD1 ASP C  78      23.062   1.733  32.168  1.00 99.99      1CCC
ATOM   3472  OD2 ASP C  78      21.939  -0.022  32.727  1.00 99.99      1CCC
ATOM   3473  C   ASP C  78      20.558   2.313  29.980  1.00 76.26      1CCC
ATOM   3474  O   ASP C  78      19.942   1.269  29.827  1.00 76.26      1CCC
ATOM   3475  N   PRO C  79      21.208   2.900  28.969  1.00 76.14      1CCC
ATOM   3476  CD  PRO C  79      22.146   4.026  29.042  1.00 99.58      1CCC
ATOM   3477  CA  PRO C  79      21.195   2.268  27.649  1.00 76.14      1CCC
ATOM   3478  CB  PRO C  79      22.401   2.907  26.953  1.00 99.58      1CCC
ATOM   3479  CG  PRO C  79      22.526   4.289  27.591  1.00 99.58      1CCC
ATOM   3480  C   PRO C  79      21.252   0.752  27.732  1.00 76.14      1CCC
ATOM   3481  O   PRO C  79      20.346   0.055  27.275  1.00 76.14      1CCC
ATOM   3482  N   ALA C  80      22.320   0.258  28.342  1.00 82.24      1CCC
ATOM   3483  H   ALA C  80      23.002   0.901  28.689  1.00  0.00      1CCC
ATOM   3484  CA  ALA C  80      22.552  -1.175  28.492  1.00 82.24      1CCC
ATOM   3485  CB  ALA C  80      23.556  -1.431  29.617  1.00 99.99      1CCC
ATOM   3486  C   ALA C  80      21.308  -2.006  28.756  1.00 82.24      1CCC
ATOM   3487  O   ALA C  80      21.185  -3.138  28.271  1.00 82.24      1CCC
ATOM   3488  N   SER C  81      20.401  -1.448  29.548  1.00 75.59      1CCC
ATOM   3489  H   SER C  81      20.585  -0.538  29.915  1.00  0.00      1CCC
ATOM   3490  CA  SER C  81      19.159  -2.128  29.895  1.00 75.59      1CCC
ATOM   3491  CB  SER C  81      18.823  -1.751  31.346  1.00 99.99      1CCC
ATOM   3492  OG  SER C  81      18.557  -0.353  31.466  1.00 99.99      1CCC
ATOM   3493  HG  SER C  81      18.763  -0.111  32.360  1.00  0.00      1CCC
ATOM   3494  C   SER C  81      18.056  -1.766  28.902  1.00 75.59      1CCC
ATOM   3495  O   SER C  81      17.366  -2.647  28.385  1.00 75.59      1CCC
ATOM   3496  N   ARG C  82      17.895  -0.474  28.629  1.00 88.20      1CCC
ATOM   3497  H   ARG C  82      18.469   0.193  29.101  1.00  0.00      1CCC
ATOM   3498  CA  ARG C  82      16.880  -0.041  27.685  1.00 88.20      1CCC
ATOM   3499  CB  ARG C  82      16.920   1.459  27.374  1.00 98.66      1CCC
ATOM   3500  CG  ARG C  82      17.924   2.022  26.375  1.00 98.66      1CCC
ATOM   3501  CD  ARG C  82      17.598   3.484  26.087  1.00 98.66      1CCC
ATOM   3502  NE  ARG C  82      18.677   4.131  25.350  1.00 98.66      1CCC
ATOM   3503  HE  ARG C  82      18.995   3.736  24.488  1.00  0.00      1CCC
ATOM   3504  CZ  ARG C  82      19.240   5.252  25.849  1.00 98.66      1CCC
ATOM   3505  NH1 ARG C  82      18.819   5.786  26.997  1.00 98.66      1CCC
ATOM   3506 HH11 ARG C  82      19.249   6.608  27.376  1.00  0.00      1CCC
ATOM   3507 HH12 ARG C  82      18.067   5.365  27.506  1.00  0.00      1CCC
ATOM   3508  NH2 ARG C  82      20.237   5.826  25.183  1.00 98.66      1CCC
ATOM   3509 HH21 ARG C  82      20.672   6.652  25.540  1.00  0.00      1CCC
ATOM   3510 HH22 ARG C  82      20.557   5.429  24.323  1.00  0.00      1CCC
ATOM   3511  C   ARG C  82      17.111  -0.847  26.420  1.00 88.20      1CCC
ATOM   3512  O   ARG C  82      16.240  -0.938  25.560  1.00 88.20      1CCC
ATOM   3513  N   ASP C  83      18.300  -1.427  26.311  1.00 66.66      1CCC
ATOM   3514  H   ASP C  83      19.018  -1.290  26.988  1.00  0.00      1CCC
ATOM   3515  CA  ASP C  83      18.648  -2.239  25.154  1.00 66.66      1CCC
ATOM   3516  CB  ASP C  83      20.127  -2.095  24.773  1.00 99.99      1CCC
ATOM   3517  CG  ASP C  83      20.457  -0.685  24.300  1.00 99.99      1CCC
ATOM   3518  OD1 ASP C  83      19.626  -0.060  23.640  1.00 99.99      1CCC
ATOM   3519  OD2 ASP C  83      21.556  -0.217  24.591  1.00 99.99      1CCC
ATOM   3520  C   ASP C  83      18.290  -3.699  25.381  1.00 66.66      1CCC
ATOM   3521  O   ASP C  83      17.892  -4.397  24.455  1.00 66.66      1CCC
ATOM   3522  N   LEU C  84      18.429  -4.159  26.614  1.00 77.62      1CCC
ATOM   3523  H   LEU C  84      18.826  -3.557  27.306  1.00  0.00      1CCC
ATOM   3524  CA  LEU C  84      18.078  -5.534  26.956  1.00 77.62      1CCC
ATOM   3525  CB  LEU C  84      18.315  -5.833  28.433  1.00 99.99      1CCC
ATOM   3526  CG  LEU C  84      19.424  -6.865  28.656  1.00 99.99      1CCC
ATOM   3527  CD1 LEU C  84      20.734  -6.494  27.957  1.00 99.99      1CCC
ATOM   3528  CD2 LEU C  84      19.644  -7.129  30.143  1.00 99.99      1CCC
ATOM   3529  C   LEU C  84      16.648  -5.825  26.503  1.00 77.62      1CCC
ATOM   3530  O   LEU C  84      16.358  -6.852  25.879  1.00 77.62      1CCC
ATOM   3531  N   VAL C  85      15.774  -4.890  26.861  1.00 53.78      1CCC
ATOM   3532  H   VAL C  85      16.148  -4.098  27.346  1.00  0.00      1CCC
ATOM   3533  CA  VAL C  85      14.364  -4.924  26.550  1.00 53.78      1CCC
ATOM   3534  CB  VAL C  85      13.573  -3.787  27.209  1.00 50.83      1CCC
ATOM   3535  CG1 VAL C  85      12.066  -3.987  27.009  1.00 50.83      1CCC
ATOM   3536  CG2 VAL C  85      13.914  -3.633  28.686  1.00 50.83      1CCC
ATOM   3537  C   VAL C  85      14.171  -4.877  25.047  1.00 53.78      1CCC
ATOM   3538  O   VAL C  85      13.647  -5.808  24.445  1.00 53.78      1CCC
ATOM   3539  N   VAL C  86      14.612  -3.794  24.429  1.00 42.88      1CCC
ATOM   3540  H   VAL C  86      15.054  -3.062  24.949  1.00  0.00      1CCC
ATOM   3541  CA  VAL C  86      14.406  -3.672  23.004  1.00 42.88      1CCC
ATOM   3542  CB  VAL C  86      15.072  -2.380  22.481  1.00 63.35      1CCC
ATOM   3543  CG1 VAL C  86      15.122  -2.243  20.954  1.00 63.35      1CCC
ATOM   3544  CG2 VAL C  86      14.339  -1.173  23.068  1.00 63.35      1CCC
ATOM   3545  C   VAL C  86      14.800  -4.904  22.218  1.00 42.88      1CCC
ATOM   3546  O   VAL C  86      14.257  -5.167  21.147  1.00 42.88      1CCC
ATOM   3547  N   ASN C  87      15.740  -5.676  22.719  1.00 57.66      1CCC
ATOM   3548  H   ASN C  87      16.179  -5.474  23.595  1.00  0.00      1CCC
ATOM   3549  CA  ASN C  87      16.078  -6.831  21.941  1.00 57.66      1CCC
ATOM   3550  CB  ASN C  87      17.522  -7.260  22.190  1.00 99.99      1CCC
ATOM   3551  CG  ASN C  87      18.442  -6.526  21.237  1.00 99.99      1CCC
ATOM   3552  OD1 ASN C  87      18.365  -5.319  21.045  1.00 99.99      1CCC
ATOM   3553  ND2 ASN C  87      19.320  -7.339  20.627  1.00 99.99      1CCC
ATOM   3554 HD21 ASN C  87      19.339  -8.317  20.834  1.00  0.00      1CCC
ATOM   3555 HD22 ASN C  87      19.963  -6.970  19.958  1.00  0.00      1CCC
ATOM   3556  C   ASN C  87      15.143  -7.969  22.221  1.00 57.66      1CCC
ATOM   3557  O   ASN C  87      14.771  -8.709  21.319  1.00 57.66      1CCC
ATOM   3558  N   TYR C  88      14.735  -8.109  23.467  1.00 72.13      1CCC
ATOM   3559  H   TYR C  88      15.064  -7.485  24.177  1.00  0.00      1CCC
ATOM   3560  CA  TYR C  88      13.799  -9.166  23.777  1.00 72.13      1CCC
ATOM   3561  CB  TYR C  88      13.340  -9.089  25.235  1.00 64.48      1CCC
ATOM   3562  CG  TYR C  88      12.446 -10.259  25.582  1.00 64.48      1CCC
ATOM   3563  CD1 TYR C  88      13.003 -11.551  25.655  1.00 64.48      1CCC
ATOM   3564  CE1 TYR C  88      12.173 -12.641  25.961  1.00 64.48      1CCC
ATOM   3565  CD2 TYR C  88      11.078 -10.027  25.823  1.00 64.48      1CCC
ATOM   3566  CE2 TYR C  88      10.247 -11.118  26.130  1.00 64.48      1CCC
ATOM   3567  CZ  TYR C  88      10.805 -12.410  26.195  1.00 64.48      1CCC
ATOM   3568  OH  TYR C  88       9.992 -13.483  26.497  1.00 64.48      1CCC
ATOM   3569  HH  TYR C  88       9.114 -13.179  26.684  1.00  0.00      1CCC
ATOM   3570  C   TYR C  88      12.644  -8.958  22.832  1.00 72.13      1CCC
ATOM   3571  O   TYR C  88      12.212  -9.881  22.151  1.00 72.13      1CCC
ATOM   3572  N   VAL C  89      12.149  -7.727  22.796  1.00 47.27      1CCC
ATOM   3573  H   VAL C  89      12.568  -7.034  23.379  1.00  0.00      1CCC
ATOM   3574  CA  VAL C  89      11.051  -7.401  21.917  1.00 47.27      1CCC
ATOM   3575  CB  VAL C  89      10.759  -5.888  21.933  1.00 35.87      1CCC
ATOM   3576  CG1 VAL C  89       9.514  -5.537  21.113  1.00 35.87      1CCC
ATOM   3577  CG2 VAL C  89      10.677  -5.334  23.353  1.00 35.87      1CCC
ATOM   3578  C   VAL C  89      11.444  -7.837  20.541  1.00 47.27      1CCC
ATOM   3579  O   VAL C  89      10.923  -8.808  20.003  1.00 47.27      1CCC
ATOM   3580  N   ASN C  90      12.405  -7.123  19.987  1.00 48.62      1CCC
ATOM   3581  H   ASN C  90      12.817  -6.366  20.494  1.00  0.00      1CCC
ATOM   3582  CA  ASN C  90      12.843  -7.397  18.656  1.00 48.62      1CCC
ATOM   3583  CB  ASN C  90      13.941  -6.430  18.218  1.00 83.13      1CCC
ATOM   3584  CG  ASN C  90      13.294  -5.167  17.691  1.00 83.13      1CCC
ATOM   3585  OD1 ASN C  90      13.108  -4.181  18.391  1.00 83.13      1CCC
ATOM   3586  ND2 ASN C  90      12.953  -5.258  16.394  1.00 83.13      1CCC
ATOM   3587 HD21 ASN C  90      13.125  -6.099  15.881  1.00  0.00      1CCC
ATOM   3588 HD22 ASN C  90      12.522  -4.485  15.931  1.00  0.00      1CCC
ATOM   3589  C   ASN C  90      13.222  -8.803  18.299  1.00 48.62      1CCC
ATOM   3590  O   ASN C  90      13.251  -9.134  17.121  1.00 48.62      1CCC
ATOM   3591  N   THR C  91      13.489  -9.657  19.274  1.00 77.05      1CCC
ATOM   3592  H   THR C  91      13.362  -9.391  20.227  1.00  0.00      1CCC
ATOM   3593  CA  THR C  91      13.899 -11.003  18.914  1.00 77.05      1CCC
ATOM   3594  CB  THR C  91      15.350 -11.260  19.361  1.00 72.95      1CCC
ATOM   3595  OG1 THR C  91      16.167 -10.132  19.035  1.00 72.95      1CCC
ATOM   3596  HG1 THR C  91      17.022 -10.298  19.409  1.00  0.00      1CCC
ATOM   3597  CG2 THR C  91      15.951 -12.532  18.749  1.00 72.95      1CCC
ATOM   3598  C   THR C  91      12.986 -12.127  19.298  1.00 77.05      1CCC
ATOM   3599  O   THR C  91      12.248 -12.625  18.466  1.00 77.05      1CCC
ATOM   3600  N   ASN C  92      13.061 -12.551  20.551  1.00 54.20      1CCC
ATOM   3601  H   ASN C  92      13.672 -12.072  21.180  1.00  0.00      1CCC
ATOM   3602  CA  ASN C  92      12.230 -13.647  21.020  1.00 54.20      1CCC
ATOM   3603  CB  ASN C  92      12.437 -13.821  22.529  1.00 99.99      1CCC
ATOM   3604  CG  ASN C  92      13.922 -13.959  22.824  1.00 99.99      1CCC
ATOM   3605  OD1 ASN C  92      14.518 -15.007  22.630  1.00 99.99      1CCC
ATOM   3606  ND2 ASN C  92      14.501 -12.828  23.264  1.00 99.99      1CCC
ATOM   3607 HD21 ASN C  92      13.972 -11.987  23.386  1.00  0.00      1CCC
ATOM   3608 HD22 ASN C  92      15.481 -12.828  23.468  1.00  0.00      1CCC
ATOM   3609  C   ASN C  92      10.800 -13.382  20.635  1.00 54.20      1CCC
ATOM   3610  O   ASN C  92      10.202 -14.136  19.862  1.00 54.20      1CCC
ATOM   3611  N   MET C  93      10.258 -12.296  21.167  1.00 49.70      1CCC
ATOM   3612  H   MET C  93      10.810 -11.700  21.751  1.00  0.00      1CCC
ATOM   3613  CA  MET C  93       8.895 -11.953  20.867  1.00 49.70      1CCC
ATOM   3614  CB  MET C  93       8.403 -10.703  21.579  1.00 56.55      1CCC
ATOM   3615  CG  MET C  93       7.846 -11.103  22.945  1.00 56.55      1CCC
ATOM   3616  SD  MET C  93       7.001  -9.748  23.758  1.00 56.55      1CCC
ATOM   3617  CE  MET C  93       8.385  -8.607  23.745  1.00 56.55      1CCC
ATOM   3618  C   MET C  93       8.731 -11.889  19.365  1.00 49.70      1CCC
ATOM   3619  O   MET C  93       7.751 -12.375  18.812  1.00 49.70      1CCC
ATOM   3620  N   GLY C  94       9.717 -11.329  18.690  1.00 42.04      1CCC
ATOM   3621  H   GLY C  94      10.493 -10.928  19.178  1.00  0.00      1CCC
ATOM   3622  CA  GLY C  94       9.623 -11.251  17.251  1.00 42.04      1CCC
ATOM   3623  C   GLY C  94       9.469 -12.618  16.611  1.00 42.04      1CCC
ATOM   3624  O   GLY C  94       8.499 -12.873  15.886  1.00 42.04      1CCC
ATOM   3625  N   LEU C  95      10.426 -13.497  16.868  1.00 43.47      1CCC
ATOM   3626  H   LEU C  95      11.309 -13.138  17.113  1.00  0.00      1CCC
ATOM   3627  CA  LEU C  95      10.377 -14.817  16.295  1.00 43.47      1CCC
ATOM   3628  CB  LEU C  95      11.355 -15.743  17.016  1.00 51.79      1CCC
ATOM   3629  CG  LEU C  95      11.286 -17.178  16.498  1.00 51.79      1CCC
ATOM   3630  CD1 LEU C  95      12.591 -17.586  15.832  1.00 51.79      1CCC
ATOM   3631  CD2 LEU C  95      10.802 -18.158  17.569  1.00 51.79      1CCC
ATOM   3632  C   LEU C  95       8.968 -15.343  16.408  1.00 43.47      1CCC
ATOM   3633  O   LEU C  95       8.428 -15.865  15.442  1.00 43.47      1CCC
ATOM   3634  N   LYS C  96       8.355 -15.234  17.574  1.00 41.63      1CCC
ATOM   3635  H   LYS C  96       8.802 -14.786  18.350  1.00  0.00      1CCC
ATOM   3636  CA  LYS C  96       6.993 -15.729  17.644  1.00 41.63      1CCC
ATOM   3637  CB  LYS C  96       6.411 -15.568  19.042  1.00 99.83      1CCC
ATOM   3638  CG  LYS C  96       7.105 -16.475  20.055  1.00 99.83      1CCC
ATOM   3639  CD  LYS C  96       6.396 -16.394  21.400  1.00 99.83      1CCC
ATOM   3640  CE  LYS C  96       6.984 -17.297  22.481  1.00 99.83      1CCC
ATOM   3641  NZ  LYS C  96       6.201 -17.104  23.709  1.00 99.83      1CCC
ATOM   3642  HZ1 LYS C  96       6.569 -17.701  24.476  1.00  0.00      1CCC
ATOM   3643  HZ2 LYS C  96       6.239 -16.101  23.989  1.00  0.00      1CCC
ATOM   3644  HZ3 LYS C  96       5.202 -17.337  23.529  1.00  0.00      1CCC
ATOM   3645  C   LYS C  96       6.119 -15.019  16.576  1.00 41.63      1CCC
ATOM   3646  O   LYS C  96       5.603 -15.684  15.673  1.00 41.63      1CCC
ATOM   3647  N   ILE C  97       5.968 -13.690  16.630  1.00 29.54      1CCC
ATOM   3648  H   ILE C  97       6.423 -13.178  17.360  1.00  0.00      1CCC
ATOM   3649  CA  ILE C  97       5.155 -13.010  15.625  1.00 29.54      1CCC
ATOM   3650  CB  ILE C  97       5.333 -11.482  15.772  1.00 28.19      1CCC
ATOM   3651  CG2 ILE C  97       5.062 -10.722  14.475  1.00 28.19      1CCC
ATOM   3652  CG1 ILE C  97       4.379 -10.929  16.843  1.00 28.19      1CCC
ATOM   3653  CD  ILE C  97       4.745 -11.192  18.306  1.00  0.00      1CCC
ATOM   3654  C   ILE C  97       5.443 -13.564  14.243  1.00 29.54      1CCC
ATOM   3655  O   ILE C  97       4.539 -13.672  13.412  1.00 29.54      1CCC
ATOM   3656  N   ARG C  98       6.692 -13.932  13.991  1.00 36.01      1CCC
ATOM   3657  H   ARG C  98       7.380 -13.901  14.713  1.00  0.00      1CCC
ATOM   3658  CA  ARG C  98       7.015 -14.469  12.691  1.00 36.01      1CCC
ATOM   3659  CB  ARG C  98       8.518 -14.660  12.492  1.00 55.71      1CCC
ATOM   3660  CG  ARG C  98       9.215 -13.309  12.640  1.00 55.71      1CCC
ATOM   3661  CD  ARG C  98      10.683 -13.275  12.220  1.00 55.71      1CCC
ATOM   3662  NE  ARG C  98      11.518 -14.167  13.019  1.00 55.71      1CCC
ATOM   3663  HE  ARG C  98      11.446 -14.167  14.015  1.00  0.00      1CCC
ATOM   3664  CZ  ARG C  98      12.432 -14.936  12.393  1.00 55.71      1CCC
ATOM   3665  NH1 ARG C  98      12.537 -14.919  11.070  1.00 55.71      1CCC
ATOM   3666 HH11 ARG C  98      13.205 -15.501  10.603  1.00  0.00      1CCC
ATOM   3667 HH12 ARG C  98      11.942 -14.337  10.512  1.00  0.00      1CCC
ATOM   3668  NH2 ARG C  98      13.238 -15.720  13.099  1.00 55.71      1CCC
ATOM   3669 HH21 ARG C  98      13.895 -16.315  12.634  1.00  0.00      1CCC
ATOM   3670 HH22 ARG C  98      13.187 -15.720  14.097  1.00  0.00      1CCC
ATOM   3671  C   ARG C  98       6.188 -15.709  12.349  1.00 36.01      1CCC
ATOM   3672  O   ARG C  98       5.457 -15.681  11.354  1.00 36.01      1CCC
ATOM   3673  N   GLN C  99       6.277 -16.778  13.151  1.00 37.00      1CCC
ATOM   3674  H   GLN C  99       6.892 -16.704  13.937  1.00  0.00      1CCC
ATOM   3675  CA  GLN C  99       5.483 -18.001  12.917  1.00 37.00      1CCC
ATOM   3676  CB  GLN C  99       5.438 -18.865  14.181  1.00 98.48      1CCC
ATOM   3677  CG  GLN C  99       6.795 -19.164  14.821  1.00 98.48      1CCC
ATOM   3678  CD  GLN C  99       6.597 -20.022  16.054  1.00 98.48      1CCC
ATOM   3679  OE1 GLN C  99       5.541 -20.047  16.674  1.00 98.48      1CCC
ATOM   3680  NE2 GLN C  99       7.684 -20.740  16.380  1.00 98.48      1CCC
ATOM   3681 HE21 GLN C  99       8.525 -20.679  15.844  1.00  0.00      1CCC
ATOM   3682 HE22 GLN C  99       7.653 -21.351  17.171  1.00  0.00      1CCC
ATOM   3683  C   GLN C  99       4.082 -17.594  12.518  1.00 37.00      1CCC
ATOM   3684  O   GLN C  99       3.658 -17.786  11.383  1.00 37.00      1CCC
ATOM   3685  N   LEU C 100       3.367 -17.032  13.484  1.00 31.60      1CCC
ATOM   3686  H   LEU C 100       3.786 -16.898  14.382  1.00  0.00      1CCC
ATOM   3687  CA  LEU C 100       2.017 -16.575  13.266  1.00 31.60      1CCC
ATOM   3688  CB  LEU C 100       1.601 -15.665  14.425  1.00 30.22      1CCC
ATOM   3689  CG  LEU C 100       0.134 -15.814  14.842  1.00 30.22      1CCC
ATOM   3690  CD1 LEU C 100      -0.233 -17.264  15.163  1.00 30.22      1CCC
ATOM   3691  CD2 LEU C 100      -0.208 -14.902  16.019  1.00 30.22      1CCC
ATOM   3692  C   LEU C 100       1.848 -15.935  11.907  1.00 31.60      1CCC
ATOM   3693  O   LEU C 100       1.124 -16.450  11.051  1.00 31.60      1CCC
ATOM   3694  N   LEU C 101       2.515 -14.810  11.700  1.00 20.18      1CCC
ATOM   3695  H   LEU C 101       3.080 -14.439  12.434  1.00  0.00      1CCC
ATOM   3696  CA  LEU C 101       2.426 -14.139  10.431  1.00 20.18      1CCC
ATOM   3697  CB  LEU C 101       3.385 -12.957  10.313  1.00 15.38      1CCC
ATOM   3698  CG  LEU C 101       3.111 -11.787  11.259  1.00 15.38      1CCC
ATOM   3699  CD1 LEU C 101       4.054 -10.624  10.961  1.00 15.38      1CCC
ATOM   3700  CD2 LEU C 101       1.653 -11.335  11.249  1.00 15.38      1CCC
ATOM   3701  C   LEU C 101       2.688 -15.129   9.320  1.00 20.18      1CCC
ATOM   3702  O   LEU C 101       2.070 -15.040   8.270  1.00 20.18      1CCC
ATOM   3703  N   TRP C 102       3.605 -16.071   9.526  1.00 23.35      1CCC
ATOM   3704  H   TRP C 102       3.972 -16.163  10.441  1.00  0.00      1CCC
ATOM   3705  CA  TRP C 102       3.887 -17.048   8.487  1.00 23.35      1CCC
ATOM   3706  CB  TRP C 102       5.225 -17.773   8.720  1.00 31.96      1CCC
ATOM   3707  CG  TRP C 102       5.566 -18.682   7.559  1.00 31.96      1CCC
ATOM   3708  CD2 TRP C 102       5.245 -20.081   7.396  1.00 31.96      1CCC
ATOM   3709  CE2 TRP C 102       5.763 -20.491   6.122  1.00 31.96      1CCC
ATOM   3710  CE3 TRP C 102       4.562 -21.012   8.206  1.00 31.96      1CCC
ATOM   3711  CD1 TRP C 102       6.258 -18.326   6.391  1.00 31.96      1CCC
ATOM   3712  NE1 TRP C 102       6.376 -19.385   5.544  1.00 31.96      1CCC
ATOM   3713  HE1 TRP C 102       6.818 -19.371   4.670  1.00  0.00      1CCC
ATOM   3714  CZ2 TRP C 102       5.581 -21.821   5.684  1.00 31.96      1CCC
ATOM   3715  CZ3 TRP C 102       4.386 -22.337   7.758  1.00 31.96      1CCC
ATOM   3716  CH2 TRP C 102       4.892 -22.740   6.503  1.00 31.96      1CCC
ATOM   3717  C   TRP C 102       2.701 -17.987   8.340  1.00 23.35      1CCC
ATOM   3718  O   TRP C 102       1.966 -17.943   7.358  1.00 23.35      1CCC
ATOM   3719  N   PHE C 103       2.508 -18.845   9.329  1.00 46.91      1CCC
ATOM   3720  H   PHE C 103       3.201 -18.956  10.035  1.00  0.00      1CCC
ATOM   3721  CA  PHE C 103       1.423 -19.799   9.257  1.00 46.91      1CCC
ATOM   3722  CB  PHE C 103       1.133 -20.406  10.640  1.00 22.04      1CCC
ATOM   3723  CG  PHE C 103       0.031 -21.443  10.540  1.00 22.04      1CCC
ATOM   3724  CD1 PHE C 103       0.303 -22.706   9.971  1.00 22.04      1CCC
ATOM   3725  CD2 PHE C 103      -1.265 -21.112  10.994  1.00 22.04      1CCC
ATOM   3726  CE1 PHE C 103      -0.741 -23.640   9.826  1.00 22.04      1CCC
ATOM   3727  CE2 PHE C 103      -2.310 -22.044  10.850  1.00 22.04      1CCC
ATOM   3728  CZ  PHE C 103      -2.040 -23.293  10.255  1.00 22.04      1CCC
ATOM   3729  C   PHE C 103       0.175 -19.263   8.632  1.00 46.91      1CCC
ATOM   3730  O   PHE C 103      -0.465 -19.957   7.853  1.00 46.91      1CCC
ATOM   3731  N   HIS C 104      -0.205 -18.048   8.992  1.00 34.70      1CCC
ATOM   3732  H   HIS C 104       0.376 -17.499   9.590  1.00  0.00      1CCC
ATOM   3733  CA  HIS C 104      -1.403 -17.515   8.400  1.00 34.70      1CCC
ATOM   3734  CB  HIS C 104      -1.980 -16.360   9.221  1.00 41.63      1CCC
ATOM   3735  CG  HIS C 104      -2.345 -16.831  10.608  1.00 41.63      1CCC
ATOM   3736  ND1 HIS C 104      -2.825 -18.058  10.892  1.00 41.63      1CCC
ATOM   3737  HD1 HIS C 104      -2.979 -18.788  10.258  1.00  0.00      1CCC
ATOM   3738  CD2 HIS C 104      -2.255 -16.098  11.794  1.00 41.63      1CCC
ATOM   3739  NE2 HIS C 104      -2.687 -16.900  12.797  1.00 41.63      1CCC
ATOM   3740  CE1 HIS C 104      -3.036 -18.104  12.245  1.00 41.63      1CCC
ATOM   3741  C   HIS C 104      -1.167 -17.130   6.950  1.00 34.70      1CCC
ATOM   3742  O   HIS C 104      -1.578 -17.857   6.047  1.00 34.70      1CCC
ATOM   3743  N   ILE C 105      -0.497 -16.020   6.709  1.00 29.23      1CCC
ATOM   3744  H   ILE C 105      -0.164 -15.468   7.474  1.00  0.00      1CCC
ATOM   3745  CA  ILE C 105      -0.217 -15.615   5.343  1.00 29.23      1CCC
ATOM   3746  CB  ILE C 105       1.021 -14.695   5.245  1.00 20.99      1CCC
ATOM   3747  CG2 ILE C 105       1.396 -14.358   3.792  1.00 20.99      1CCC
ATOM   3748  CG1 ILE C 105       0.795 -13.384   5.992  1.00 20.99      1CCC
ATOM   3749  CD  ILE C 105       2.068 -12.546   6.116  1.00  0.00      1CCC
ATOM   3750  C   ILE C 105      -0.074 -16.788   4.352  1.00 29.23      1CCC
ATOM   3751  O   ILE C 105      -0.639 -16.766   3.248  1.00 29.23      1CCC
ATOM   3752  N   SER C 106       0.685 -17.808   4.749  1.00 36.34      1CCC
ATOM   3753  H   SER C 106       1.107 -17.759   5.652  1.00  0.00      1CCC
ATOM   3754  CA  SER C 106       0.926 -18.971   3.898  1.00 36.34      1CCC
ATOM   3755  CB  SER C 106       1.979 -19.875   4.533  1.00 75.17      1CCC
ATOM   3756  OG  SER C 106       3.170 -19.116   4.748  1.00 75.17      1CCC
ATOM   3757  HG  SER C 106       3.750 -19.661   5.261  1.00  0.00      1CCC
ATOM   3758  C   SER C 106      -0.338 -19.735   3.590  1.00 36.34      1CCC
ATOM   3759  O   SER C 106      -0.579 -20.087   2.438  1.00 36.34      1CCC
ATOM   3760  N   CYS C 107      -1.139 -20.007   4.613  1.00 37.35      1CCC
ATOM   3761  H   CYS C 107      -0.874 -19.721   5.535  1.00  0.00      1CCC
ATOM   3762  CA  CYS C 107      -2.401 -20.687   4.389  1.00 37.35      1CCC
ATOM   3763  CB  CYS C 107      -3.189 -20.854   5.684  1.00 32.65      1CCC
ATOM   3764  SG  CYS C 107      -2.428 -22.034   6.824  1.00 32.65      1CCC
ATOM   3765  C   CYS C 107      -3.129 -19.798   3.406  1.00 37.35      1CCC
ATOM   3766  O   CYS C 107      -3.657 -20.264   2.409  1.00 37.35      1CCC
ATOM   3767  N   LEU C 108      -3.155 -18.505   3.693  1.00 29.15      1CCC
ATOM   3768  H   LEU C 108      -2.702 -18.178   4.520  1.00  0.00      1CCC
ATOM   3769  CA  LEU C 108      -3.804 -17.558   2.813  1.00 29.15      1CCC
ATOM   3770  CB  LEU C 108      -3.732 -16.140   3.373  1.00 23.13      1CCC
ATOM   3771  CG  LEU C 108      -4.677 -15.975   4.560  1.00 23.13      1CCC
ATOM   3772  CD1 LEU C 108      -4.522 -14.615   5.239  1.00 23.13      1CCC
ATOM   3773  CD2 LEU C 108      -6.121 -16.253   4.143  1.00 23.13      1CCC
ATOM   3774  C   LEU C 108      -3.247 -17.669   1.423  1.00 29.15      1CCC
ATOM   3775  O   LEU C 108      -3.808 -17.105   0.508  1.00 29.15      1CCC
ATOM   3776  N   THR C 109      -2.129 -18.350   1.238  1.00 26.78      1CCC
ATOM   3777  H   THR C 109      -1.600 -18.606   2.037  1.00  0.00      1CCC
ATOM   3778  CA  THR C 109      -1.594 -18.431  -0.103  1.00 26.78      1CCC
ATOM   3779  CB  THR C 109      -0.251 -17.672  -0.202  1.00 23.83      1CCC
ATOM   3780  OG1 THR C 109      -0.210 -16.574   0.709  1.00 23.83      1CCC
ATOM   3781  HG1 THR C 109       0.701 -16.322   0.793  1.00  0.00      1CCC
ATOM   3782  CG2 THR C 109       0.059 -17.157  -1.613  1.00 23.83      1CCC
ATOM   3783  C   THR C 109      -1.417 -19.826  -0.659  1.00 26.78      1CCC
ATOM   3784  O   THR C 109      -0.992 -19.986  -1.778  1.00 26.78      1CCC
ATOM   3785  N   PHE C 110      -1.676 -20.861   0.110  1.00 50.98      1CCC
ATOM   3786  H   PHE C 110      -1.919 -20.703   1.065  1.00  0.00      1CCC
ATOM   3787  CA  PHE C 110      -1.540 -22.173  -0.471  1.00 50.98      1CCC
ATOM   3788  CB  PHE C 110      -0.191 -22.823  -0.114  1.00 32.35      1CCC
ATOM   3789  CG  PHE C 110       1.006 -22.029  -0.583  1.00 32.35      1CCC
ATOM   3790  CD1 PHE C 110       1.628 -21.124   0.305  1.00 32.35      1CCC
ATOM   3791  CD2 PHE C 110       1.489 -22.211  -1.897  1.00 32.35      1CCC
ATOM   3792  CE1 PHE C 110       2.750 -20.390  -0.125  1.00 32.35      1CCC
ATOM   3793  CE2 PHE C 110       2.612 -21.480  -2.329  1.00 32.35      1CCC
ATOM   3794  CZ  PHE C 110       3.231 -20.578  -1.438  1.00 32.35      1CCC
ATOM   3795  C   PHE C 110      -2.584 -23.034   0.109  1.00 50.98      1CCC
ATOM   3796  O   PHE C 110      -2.808 -24.128  -0.384  1.00 50.98      1CCC
ATOM   3797  N   GLY C 111      -3.185 -22.572   1.204  1.00 42.04      1CCC
ATOM   3798  H   GLY C 111      -2.818 -21.772   1.666  1.00  0.00      1CCC
ATOM   3799  CA  GLY C 111      -4.279 -23.311   1.825  1.00 42.04      1CCC
ATOM   3800  C   GLY C 111      -3.973 -24.201   2.996  1.00 42.04      1CCC
ATOM   3801  O   GLY C 111      -3.105 -25.076   2.896  1.00 42.04      1CCC
ATOM   3802  N   ARG C 112      -4.713 -23.986   4.088  1.00 46.83      1CCC
ATOM   3803  H   ARG C 112      -5.367 -23.231   4.071  1.00  0.00      1CCC
ATOM   3804  CA  ARG C 112      -4.537 -24.762   5.305  1.00 46.83      1CCC
ATOM   3805  CB  ARG C 112      -5.886 -24.814   6.023  1.00 87.10      1CCC
ATOM   3806  CG  ARG C 112      -5.826 -25.051   7.531  1.00 87.10      1CCC
ATOM   3807  CD  ARG C 112      -7.214 -24.961   8.174  1.00 87.10      1CCC
ATOM   3808  NE  ARG C 112      -7.799 -23.630   7.997  1.00 87.10      1CCC
ATOM   3809  HE  ARG C 112      -7.407 -23.003   7.323  1.00  0.00      1CCC
ATOM   3810  CZ  ARG C 112      -8.882 -23.236   8.703  1.00 87.10      1CCC
ATOM   3811  NH1 ARG C 112      -9.435 -24.020   9.627  1.00 87.10      1CCC
ATOM   3812 HH11 ARG C 112     -10.229 -23.702  10.148  1.00  0.00      1CCC
ATOM   3813 HH12 ARG C 112      -9.060 -24.928   9.811  1.00  0.00      1CCC
ATOM   3814  NH2 ARG C 112      -9.410 -22.038   8.469  1.00 87.10      1CCC
ATOM   3815 HH21 ARG C 112     -10.210 -21.730   8.984  1.00  0.00      1CCC
ATOM   3816 HH22 ARG C 112      -9.006 -21.441   7.776  1.00  0.00      1CCC
ATOM   3817  C   ARG C 112      -4.022 -26.144   4.881  1.00 46.83      1CCC
ATOM   3818  O   ARG C 112      -2.973 -26.616   5.359  1.00 46.83      1CCC
ATOM   3819  N   GLU C 113      -4.738 -26.766   3.943  1.00 36.56      1CCC
ATOM   3820  H   GLU C 113      -5.570 -26.328   3.606  1.00  0.00      1CCC
ATOM   3821  CA  GLU C 113      -4.349 -28.072   3.443  1.00 36.56      1CCC
ATOM   3822  CB  GLU C 113      -5.301 -28.555   2.342  1.00 99.99      1CCC
ATOM   3823  CG  GLU C 113      -6.772 -28.620   2.784  1.00 99.99      1CCC
ATOM   3824  CD  GLU C 113      -6.943 -29.555   3.971  1.00 99.99      1CCC
ATOM   3825  OE1 GLU C 113      -6.875 -30.770   3.787  1.00 99.99      1CCC
ATOM   3826  OE2 GLU C 113      -7.147 -29.062   5.080  1.00 99.99      1CCC
ATOM   3827  C   GLU C 113      -2.903 -28.065   3.003  1.00 36.56      1CCC
ATOM   3828  O   GLU C 113      -2.042 -28.570   3.710  1.00 36.56      1CCC
ATOM   3829  N   THR C 114      -2.621 -27.466   1.854  1.00 44.14      1CCC
ATOM   3830  H   THR C 114      -3.341 -27.051   1.299  1.00  0.00      1CCC
ATOM   3831  CA  THR C 114      -1.253 -27.456   1.381  1.00 44.14      1CCC
ATOM   3832  CB  THR C 114      -1.104 -26.562   0.157  1.00 60.13      1CCC
ATOM   3833  OG1 THR C 114      -2.202 -26.774  -0.735  1.00 60.13      1CCC
ATOM   3834  HG1 THR C 114      -2.235 -26.014  -1.302  1.00  0.00      1CCC
ATOM   3835  CG2 THR C 114       0.218 -26.799  -0.571  1.00 60.13      1CCC
ATOM   3836  C   THR C 114      -0.263 -27.103   2.484  1.00 44.14      1CCC
ATOM   3837  O   THR C 114       0.776 -27.755   2.599  1.00 44.14      1CCC
ATOM   3838  N   VAL C 115      -0.573 -26.089   3.291  1.00 33.79      1CCC
ATOM   3839  H   VAL C 115      -1.420 -25.601   3.145  1.00  0.00      1CCC
ATOM   3840  CA  VAL C 115       0.326 -25.679   4.364  1.00 33.79      1CCC
ATOM   3841  CB  VAL C 115      -0.126 -24.359   4.991  1.00 38.40      1CCC
ATOM   3842  CG1 VAL C 115       0.771 -23.887   6.143  1.00 38.40      1CCC
ATOM   3843  CG2 VAL C 115      -0.157 -23.319   3.875  1.00 38.40      1CCC
ATOM   3844  C   VAL C 115       0.545 -26.784   5.361  1.00 33.79      1CCC
ATOM   3845  O   VAL C 115       1.679 -27.147   5.656  1.00 33.79      1CCC
ATOM   3846  N   LEU C 116      -0.539 -27.294   5.916  1.00 43.02      1CCC
ATOM   3847  H   LEU C 116      -1.324 -26.699   5.894  1.00  0.00      1CCC
ATOM   3848  CA  LEU C 116      -0.395 -28.352   6.873  1.00 43.02      1CCC
ATOM   3849  CB  LEU C 116      -1.743 -28.912   7.326  1.00 23.75      1CCC
ATOM   3850  CG  LEU C 116      -2.639 -27.899   8.032  1.00 23.75      1CCC
ATOM   3851  CD1 LEU C 116      -4.039 -28.464   8.270  1.00 23.75      1CCC
ATOM   3852  CD2 LEU C 116      -1.987 -27.330   9.288  1.00 23.75      1CCC
ATOM   3853  C   LEU C 116       0.420 -29.496   6.287  1.00 43.02      1CCC
ATOM   3854  O   LEU C 116       1.405 -29.932   6.893  1.00 43.02      1CCC
ATOM   3855  N   GLU C 117       0.040 -29.977   5.106  1.00 45.21      1CCC
ATOM   3856  H   GLU C 117      -0.776 -29.610   4.664  1.00  0.00      1CCC
ATOM   3857  CA  GLU C 117       0.789 -31.076   4.508  1.00 45.21      1CCC
ATOM   3858  CB  GLU C 117       0.355 -31.312   3.061  1.00 99.99      1CCC
ATOM   3859  CG  GLU C 117      -1.087 -31.807   2.944  1.00 99.99      1CCC
ATOM   3860  CD  GLU C 117      -1.435 -32.012   1.485  1.00 99.99      1CCC
ATOM   3861  OE1 GLU C 117      -0.934 -32.968   0.892  1.00 99.99      1CCC
ATOM   3862  OE2 GLU C 117      -2.208 -31.217   0.952  1.00 99.99      1CCC
ATOM   3863  C   GLU C 117       2.269 -30.735   4.578  1.00 45.21      1CCC
ATOM   3864  O   GLU C 117       3.060 -31.506   5.149  1.00 45.21      1CCC
ATOM   3865  N   TYR C 118       2.630 -29.564   4.039  1.00 30.36      1CCC
ATOM   3866  H   TYR C 118       1.926 -29.001   3.608  1.00  0.00      1CCC
ATOM   3867  CA  TYR C 118       4.018 -29.125   4.046  1.00 30.36      1CCC
ATOM   3868  CB  TYR C 118       4.055 -27.657   3.614  1.00 38.07      1CCC
ATOM   3869  CG  TYR C 118       5.433 -27.073   3.781  1.00 38.07      1CCC
ATOM   3870  CD1 TYR C 118       5.631 -26.039   4.720  1.00 38.07      1CCC
ATOM   3871  CE1 TYR C 118       6.924 -25.515   4.885  1.00 38.07      1CCC
ATOM   3872  CD2 TYR C 118       6.476 -27.594   2.997  1.00 38.07      1CCC
ATOM   3873  CE2 TYR C 118       7.758 -27.071   3.170  1.00 38.07      1CCC
ATOM   3874  CZ  TYR C 118       7.972 -26.040   4.104  1.00 38.07      1CCC
ATOM   3875  OH  TYR C 118       9.247 -25.536   4.248  1.00 38.07      1CCC
ATOM   3876  HH  TYR C 118       9.842 -26.013   3.683  1.00  0.00      1CCC
ATOM   3877  C   TYR C 118       4.583 -29.326   5.408  1.00 30.36      1CCC
ATOM   3878  O   TYR C 118       5.547 -30.055   5.572  1.00 30.36      1CCC
ATOM   3879  N   LEU C 119       3.992 -28.663   6.388  1.00 29.28      1CCC
ATOM   3880  H   LEU C 119       3.216 -28.074   6.186  1.00  0.00      1CCC
ATOM   3881  CA  LEU C 119       4.479 -28.808   7.739  1.00 29.28      1CCC
ATOM   3882  CB  LEU C 119       3.479 -28.272   8.767  1.00 20.04      1CCC
ATOM   3883  CG  LEU C 119       3.028 -26.832   8.534  1.00 20.04      1CCC
ATOM   3884  CD1 LEU C 119       1.940 -26.419   9.524  1.00 20.04      1CCC
ATOM   3885  CD2 LEU C 119       4.202 -25.860   8.515  1.00 20.04      1CCC
ATOM   3886  C   LEU C 119       4.768 -30.267   8.062  1.00 29.28      1CCC
ATOM   3887  O   LEU C 119       5.866 -30.586   8.533  1.00 29.28      1CCC
ATOM   3888  N   VAL C 120       3.831 -31.169   7.783  1.00 26.65      1CCC
ATOM   3889  H   VAL C 120       2.998 -30.902   7.303  1.00  0.00      1CCC
ATOM   3890  CA  VAL C 120       4.111 -32.552   8.116  1.00 26.65      1CCC
ATOM   3891  CB  VAL C 120       2.872 -33.430   7.853  1.00 29.10      1CCC
ATOM   3892  CG1 VAL C 120       3.076 -34.887   8.284  1.00 29.10      1CCC
ATOM   3893  CG2 VAL C 120       1.632 -32.837   8.529  1.00 29.10      1CCC
ATOM   3894  C   VAL C 120       5.340 -33.115   7.457  1.00 26.65      1CCC
ATOM   3895  O   VAL C 120       6.154 -33.798   8.086  1.00 26.65      1CCC
ATOM   3896  N   SER C 121       5.458 -32.862   6.171  1.00 30.52      1CCC
ATOM   3897  H   SER C 121       4.798 -32.270   5.709  1.00  0.00      1CCC
ATOM   3898  CA  SER C 121       6.579 -33.391   5.475  1.00 30.52      1CCC
ATOM   3899  CB  SER C 121       6.366 -33.265   3.968  1.00 65.79      1CCC
ATOM   3900  OG  SER C 121       5.154 -33.931   3.603  1.00 65.79      1CCC
ATOM   3901  HG  SER C 121       4.990 -33.724   2.693  1.00  0.00      1CCC
ATOM   3902  C   SER C 121       7.840 -32.691   5.896  1.00 30.52      1CCC
ATOM   3903  O   SER C 121       8.888 -33.320   5.957  1.00 30.52      1CCC
ATOM   3904  N   PHE C 122       7.753 -31.407   6.224  1.00 35.08      1CCC
ATOM   3905  H   PHE C 122       6.856 -31.011   6.386  1.00  0.00      1CCC
ATOM   3906  CA  PHE C 122       8.962 -30.677   6.606  1.00 35.08      1CCC
ATOM   3907  CB  PHE C 122       8.661 -29.183   6.782  1.00 25.17      1CCC
ATOM   3908  CG  PHE C 122       9.947 -28.412   6.966  1.00 25.17      1CCC
ATOM   3909  CD1 PHE C 122      10.432 -28.170   8.270  1.00 25.17      1CCC
ATOM   3910  CD2 PHE C 122      10.647 -27.957   5.828  1.00 25.17      1CCC
ATOM   3911  CE1 PHE C 122      11.641 -27.472   8.439  1.00 25.17      1CCC
ATOM   3912  CE2 PHE C 122      11.856 -27.257   5.996  1.00 25.17      1CCC
ATOM   3913  CZ  PHE C 122      12.342 -27.025   7.300  1.00 25.17      1CCC
ATOM   3914  C   PHE C 122       9.518 -31.288   7.849  1.00 35.08      1CCC
ATOM   3915  O   PHE C 122      10.733 -31.455   8.004  1.00 35.08      1CCC
ATOM   3916  N   GLY C 123       8.601 -31.608   8.743  1.00 29.53      1CCC
ATOM   3917  H   GLY C 123       7.636 -31.440   8.546  1.00  0.00      1CCC
ATOM   3918  CA  GLY C 123       9.002 -32.199   9.998  1.00 29.53      1CCC
ATOM   3919  C   GLY C 123       9.841 -33.401   9.685  1.00 29.53      1CCC
ATOM   3920  O   GLY C 123      11.047 -33.411   9.899  1.00 29.53      1CCC
ATOM   3921  N   VAL C 124       9.172 -34.407   9.148  1.00 40.95      1CCC
ATOM   3922  H   VAL C 124       8.188 -34.286   9.012  1.00  0.00      1CCC
ATOM   3923  CA  VAL C 124       9.818 -35.641   8.754  1.00 40.95      1CCC
ATOM   3924  CB  VAL C 124       9.059 -36.333   7.607  1.00 68.29      1CCC
ATOM   3925  CG1 VAL C 124       9.766 -37.604   7.120  1.00 68.29      1CCC
ATOM   3926  CG2 VAL C 124       7.622 -36.651   8.024  1.00 68.29      1CCC
ATOM   3927  C   VAL C 124      11.282 -35.393   8.392  1.00 40.95      1CCC
ATOM   3928  O   VAL C 124      12.213 -36.019   8.926  1.00 40.95      1CCC
ATOM   3929  N   TRP C 125      11.467 -34.429   7.502  1.00 28.97      1CCC
ATOM   3930  H   TRP C 125      10.663 -33.939   7.164  1.00  0.00      1CCC
ATOM   3931  CA  TRP C 125      12.768 -34.074   7.011  1.00 28.97      1CCC
ATOM   3932  CB  TRP C 125      12.610 -33.023   5.890  1.00 47.00      1CCC
ATOM   3933  CG  TRP C 125      13.922 -32.570   5.274  1.00 47.00      1CCC
ATOM   3934  CD2 TRP C 125      14.761 -31.443   5.633  1.00 47.00      1CCC
ATOM   3935  CE2 TRP C 125      15.908 -31.470   4.768  1.00 47.00      1CCC
ATOM   3936  CE3 TRP C 125      14.654 -30.427   6.607  1.00 47.00      1CCC
ATOM   3937  CD1 TRP C 125      14.595 -33.191   4.213  1.00 47.00      1CCC
ATOM   3938  NE1 TRP C 125      15.759 -32.553   3.911  1.00 47.00      1CCC
ATOM   3939  HE1 TRP C 125      16.397 -32.816   3.213  1.00  0.00      1CCC
ATOM   3940  CZ2 TRP C 125      16.930 -30.504   4.916  1.00 47.00      1CCC
ATOM   3941  CZ3 TRP C 125      15.674 -29.463   6.743  1.00 47.00      1CCC
ATOM   3942  CH2 TRP C 125      16.811 -29.506   5.907  1.00 47.00      1CCC
ATOM   3943  C   TRP C 125      13.596 -33.587   8.148  1.00 28.97      1CCC
ATOM   3944  O   TRP C 125      14.442 -34.298   8.654  1.00 28.97      1CCC
ATOM   3945  N   ILE C 126      13.337 -32.369   8.571  1.00 32.10      1CCC
ATOM   3946  H   ILE C 126      12.625 -31.824   8.133  1.00  0.00      1CCC
ATOM   3947  CA  ILE C 126      14.102 -31.789   9.667  1.00 32.10      1CCC
ATOM   3948  CB  ILE C 126      13.591 -30.386  10.045  1.00 33.14      1CCC
ATOM   3949  CG2 ILE C 126      12.340 -30.465  10.930  1.00 33.14      1CCC
ATOM   3950  CG1 ILE C 126      14.735 -29.611  10.710  1.00 33.14      1CCC
ATOM   3951  CD  ILE C 126      14.313 -28.367  11.480  1.00  0.00      1CCC
ATOM   3952  C   ILE C 126      14.365 -32.667  10.875  1.00 32.10      1CCC
ATOM   3953  O   ILE C 126      15.305 -32.436  11.608  1.00 32.10      1CCC
ATOM   3954  N   ARG C 127      13.511 -33.656  11.089  1.00 38.07      1CCC
ATOM   3955  H   ARG C 127      12.825 -33.860  10.394  1.00  0.00      1CCC
ATOM   3956  CA  ARG C 127      13.665 -34.542  12.219  1.00 38.07      1CCC
ATOM   3957  CB  ARG C 127      12.268 -35.091  12.513  1.00 51.25      1CCC
ATOM   3958  CG  ARG C 127      12.019 -35.712  13.885  1.00 51.25      1CCC
ATOM   3959  CD  ARG C 127      10.525 -35.695  14.230  1.00 51.25      1CCC
ATOM   3960  NE  ARG C 127       9.709 -36.285  13.167  1.00 51.25      1CCC
ATOM   3961  HE  ARG C 127       9.953 -37.183  12.801  1.00  0.00      1CCC
ATOM   3962  CZ  ARG C 127       8.613 -35.644  12.699  1.00 51.25      1CCC
ATOM   3963  NH1 ARG C 127       8.257 -34.447  13.164  1.00 51.25      1CCC
ATOM   3964 HH11 ARG C 127       7.441 -33.991  12.811  1.00  0.00      1CCC
ATOM   3965 HH12 ARG C 127       8.802 -33.995  13.871  1.00  0.00      1CCC
ATOM   3966  NH2 ARG C 127       7.875 -36.221  11.755  1.00 51.25      1CCC
ATOM   3967 HH21 ARG C 127       7.060 -35.763  11.399  1.00  0.00      1CCC
ATOM   3968 HH22 ARG C 127       8.132 -37.118  11.396  1.00  0.00      1CCC
ATOM   3969  C   ARG C 127      14.708 -35.572  11.885  1.00 38.07      1CCC
ATOM   3970  O   ARG C 127      14.975 -36.471  12.664  1.00 38.07      1CCC
ATOM   3971  N   THR C 128      15.329 -35.438  10.734  1.00 39.44      1CCC
ATOM   3972  H   THR C 128      15.289 -34.588  10.225  1.00  0.00      1CCC
ATOM   3973  CA  THR C 128      16.268 -36.451  10.353  1.00 39.44      1CCC
ATOM   3974  CB  THR C 128      15.952 -36.919   8.919  1.00 52.17      1CCC
ATOM   3975  OG1 THR C 128      14.573 -37.279   8.848  1.00 52.17      1CCC
ATOM   3976  HG1 THR C 128      14.296 -37.144   7.952  1.00  0.00      1CCC
ATOM   3977  CG2 THR C 128      16.796 -38.089   8.413  1.00 52.17      1CCC
ATOM   3978  C   THR C 128      17.709 -36.129  10.543  1.00 39.44      1CCC
ATOM   3979  O   THR C 128      18.195 -35.105  10.057  1.00 39.44      1CCC
ATOM   3980  N   PRO C 129      18.423 -36.997  11.254  1.00 32.94      1CCC
ATOM   3981  CD  PRO C 129      17.946 -38.225  11.886  1.00 66.39      1CCC
ATOM   3982  CA  PRO C 129      19.847 -36.773  11.467  1.00 32.94      1CCC
ATOM   3983  CB  PRO C 129      20.303 -38.057  12.180  1.00 66.39      1CCC
ATOM   3984  CG  PRO C 129      19.194 -39.088  11.977  1.00 66.39      1CCC
ATOM   3985  C   PRO C 129      20.389 -36.586  10.061  1.00 32.94      1CCC
ATOM   3986  O   PRO C 129      20.061 -37.361   9.156  1.00 32.94      1CCC
ATOM   3987  N   PRO C 130      21.213 -35.559   9.860  1.00 43.64      1CCC
ATOM   3988  CD  PRO C 130      21.594 -34.626  10.922  1.00 66.04      1CCC
ATOM   3989  CA  PRO C 130      21.841 -35.191   8.594  1.00 43.64      1CCC
ATOM   3990  CB  PRO C 130      22.931 -34.202   9.011  1.00 66.04      1CCC
ATOM   3991  CG  PRO C 130      22.317 -33.489  10.210  1.00 66.04      1CCC
ATOM   3992  C   PRO C 130      22.350 -36.411   7.862  1.00 43.64      1CCC
ATOM   3993  O   PRO C 130      22.192 -36.567   6.651  1.00 43.64      1CCC
ATOM   3994  N   ALA C 131      22.981 -37.283   8.618  1.00 51.02      1CCC
ATOM   3995  H   ALA C 131      23.129 -37.078   9.585  1.00  0.00      1CCC
ATOM   3996  CA  ALA C 131      23.484 -38.513   8.044  1.00 51.02      1CCC
ATOM   3997  CB  ALA C 131      23.762 -39.540   9.142  1.00 99.99      1CCC
ATOM   3998  C   ALA C 131      22.517 -39.102   7.039  1.00 51.02      1CCC
ATOM   3999  O   ALA C 131      22.911 -39.767   6.106  1.00 51.02      1CCC
ATOM   4000  N   TYR C 132      21.243 -38.848   7.234  1.00 43.76      1CCC
ATOM   4001  H   TYR C 132      21.000 -38.393   8.075  1.00  0.00      1CCC
ATOM   4002  CA  TYR C 132      20.266 -39.419   6.361  1.00 43.76      1CCC
ATOM   4003  CB  TYR C 132      19.444 -40.504   7.076  1.00 29.69      1CCC
ATOM   4004  CG  TYR C 132      20.320 -41.439   7.881  1.00 29.69      1CCC
ATOM   4005  CD1 TYR C 132      21.127 -42.387   7.217  1.00 29.69      1CCC
ATOM   4006  CE1 TYR C 132      21.961 -43.222   7.979  1.00 29.69      1CCC
ATOM   4007  CD2 TYR C 132      20.309 -41.324   9.285  1.00 29.69      1CCC
ATOM   4008  CE2 TYR C 132      21.141 -42.159  10.046  1.00 29.69      1CCC
ATOM   4009  CZ  TYR C 132      21.963 -43.092   9.382  1.00 29.69      1CCC
ATOM   4010  OH  TYR C 132      22.797 -43.903  10.126  1.00 29.69      1CCC
ATOM   4011  HH  TYR C 132      22.717 -43.689  11.047  1.00  0.00      1CCC
ATOM   4012  C   TYR C 132      19.328 -38.432   5.711  1.00 43.76      1CCC
ATOM   4013  O   TYR C 132      18.540 -38.789   4.827  1.00 43.76      1CCC
ATOM   4014  N   ARG C 133      19.409 -37.188   6.148  1.00 60.50      1CCC
ATOM   4015  H   ARG C 133      20.080 -36.969   6.855  1.00  0.00      1CCC
ATOM   4016  CA  ARG C 133      18.574 -36.137   5.603  1.00 60.50      1CCC
ATOM   4017  CB  ARG C 133      19.006 -34.924   6.427  1.00 72.05      1CCC
ATOM   4018  CG  ARG C 133      18.326 -33.592   6.194  1.00 72.05      1CCC
ATOM   4019  CD  ARG C 133      17.088 -33.388   7.063  1.00 72.05      1CCC
ATOM   4020  NE  ARG C 133      17.363 -33.148   8.477  1.00 72.05      1CCC
ATOM   4021  HE  ARG C 133      17.050 -33.841   9.124  1.00  0.00      1CCC
ATOM   4022  CZ  ARG C 133      17.982 -32.057   8.981  1.00 72.05      1CCC
ATOM   4023  NH1 ARG C 133      18.411 -31.063   8.206  1.00 72.05      1CCC
ATOM   4024 HH11 ARG C 133      18.869 -30.269   8.604  1.00  0.00      1CCC
ATOM   4025 HH12 ARG C 133      18.275 -31.108   7.216  1.00  0.00      1CCC
ATOM   4026  NH2 ARG C 133      18.164 -31.980  10.295  1.00 72.05      1CCC
ATOM   4027 HH21 ARG C 133      18.622 -31.189  10.701  1.00  0.00      1CCC
ATOM   4028 HH22 ARG C 133      17.839 -32.719  10.885  1.00  0.00      1CCC
ATOM   4029  C   ARG C 133      18.866 -35.923   4.108  1.00 60.50      1CCC
ATOM   4030  O   ARG C 133      20.017 -35.959   3.702  1.00 60.50      1CCC
ATOM   4031  N   PRO C 134      17.840 -35.795   3.251  1.00 38.01      1CCC
ATOM   4032  CD  PRO C 134      16.413 -35.990   3.449  1.00 65.16      1CCC
ATOM   4033  CA  PRO C 134      18.264 -35.564   1.875  1.00 38.01      1CCC
ATOM   4034  CB  PRO C 134      16.902 -35.527   1.159  1.00 65.16      1CCC
ATOM   4035  CG  PRO C 134      15.922 -36.302   2.043  1.00 65.16      1CCC
ATOM   4036  C   PRO C 134      18.935 -34.193   1.947  1.00 38.01      1CCC
ATOM   4037  O   PRO C 134      18.623 -33.376   2.822  1.00 38.01      1CCC
ATOM   4038  N   PRO C 135      19.815 -33.902   0.993  1.00 47.00      1CCC
ATOM   4039  CD  PRO C 135      20.155 -34.806  -0.105  1.00 99.99      1CCC
ATOM   4040  CA  PRO C 135      20.580 -32.667   0.886  1.00 47.00      1CCC
ATOM   4041  CB  PRO C 135      21.187 -32.703  -0.528  1.00 99.99      1CCC
ATOM   4042  CG  PRO C 135      20.532 -33.879  -1.250  1.00 99.99      1CCC
ATOM   4043  C   PRO C 135      19.730 -31.489   1.206  1.00 47.00      1CCC
ATOM   4044  O   PRO C 135      19.878 -30.871   2.256  1.00 47.00      1CCC
ATOM   4045  N   ASN C 136      18.806 -31.213   0.298  1.00 81.92      1CCC
ATOM   4046  H   ASN C 136      18.679 -31.829  -0.478  1.00  0.00      1CCC
ATOM   4047  CA  ASN C 136      17.955 -30.064   0.435  1.00 81.92      1CCC
ATOM   4048  CB  ASN C 136      17.821 -29.325  -0.899  1.00 99.99      1CCC
ATOM   4049  CG  ASN C 136      19.154 -28.713  -1.283  1.00 99.99      1CCC
ATOM   4050  OD1 ASN C 136      19.798 -28.020  -0.506  1.00 99.99      1CCC
ATOM   4051  ND2 ASN C 136      19.540 -29.012  -2.533  1.00 99.99      1CCC
ATOM   4052 HD21 ASN C 136      18.974 -29.582  -3.127  1.00  0.00      1CCC
ATOM   4053 HD22 ASN C 136      20.408 -28.658  -2.880  1.00  0.00      1CCC
ATOM   4054  C   ASN C 136      16.600 -30.256   1.054  1.00 81.92      1CCC
ATOM   4055  O   ASN C 136      15.959 -31.279   0.838  1.00 81.92      1CCC
ATOM   4056  N   ALA C 137      16.171 -29.271   1.840  1.00 78.55      1CCC
ATOM   4057  H   ALA C 137      16.741 -28.455   1.931  1.00  0.00      1CCC
ATOM   4058  CA  ALA C 137      14.879 -29.339   2.519  1.00 78.55      1CCC
ATOM   4059  CB  ALA C 137      14.854 -28.152   3.491  1.00 43.39      1CCC
ATOM   4060  C   ALA C 137      13.694 -29.134   1.602  1.00 78.55      1CCC
ATOM   4061  O   ALA C 137      13.828 -28.625   0.495  1.00 78.55      1CCC
ATOM   4062  N   PRO C 138      12.502 -29.514   2.072  1.00 43.46      1CCC
ATOM   4063  CD  PRO C 138      12.264 -30.268   3.302  1.00 50.79      1CCC
ATOM   4064  CA  PRO C 138      11.246 -29.401   1.334  1.00 43.46      1CCC
ATOM   4065  CB  PRO C 138      10.262 -30.327   2.061  1.00 50.79      1CCC
ATOM   4066  CG  PRO C 138      11.114 -31.202   2.964  1.00 50.79      1CCC
ATOM   4067  C   PRO C 138      10.699 -27.997   1.281  1.00 43.46      1CCC
ATOM   4068  O   PRO C 138      10.328 -27.450   2.315  1.00 43.46      1CCC
ATOM   4069  N   ILE C 139      10.618 -27.421   0.082  1.00 39.40      1CCC
ATOM   4070  H   ILE C 139      10.882 -27.952  -0.722  1.00  0.00      1CCC
ATOM   4071  CA  ILE C 139      10.085 -26.064  -0.033  1.00 39.40      1CCC
ATOM   4072  CB  ILE C 139      10.784 -25.400  -1.232  1.00 80.87      1CCC
ATOM   4073  CG2 ILE C 139      12.293 -25.427  -0.972  1.00 80.87      1CCC
ATOM   4074  CG1 ILE C 139      10.448 -26.142  -2.539  1.00 80.87      1CCC
ATOM   4075  CD  ILE C 139      11.287 -25.751  -3.753  1.00  0.00      1CCC
ATOM   4076  C   ILE C 139       8.578 -26.122  -0.216  1.00 39.40      1CCC
ATOM   4077  O   ILE C 139       8.052 -27.078  -0.783  1.00 39.40      1CCC
ATOM   4078  N   LEU C 140       7.876 -25.102   0.276  1.00 51.09      1CCC
ATOM   4079  H   LEU C 140       8.364 -24.326   0.676  1.00  0.00      1CCC
ATOM   4080  CA  LEU C 140       6.417 -25.085   0.183  1.00 51.09      1CCC
ATOM   4081  CB  LEU C 140       5.852 -24.239   1.339  1.00 29.31      1CCC
ATOM   4082  CG  LEU C 140       4.360 -23.854   1.319  1.00 29.31      1CCC
ATOM   4083  CD1 LEU C 140       3.400 -25.039   1.187  1.00 29.31      1CCC
ATOM   4084  CD2 LEU C 140       4.006 -22.993   2.532  1.00 29.31      1CCC
ATOM   4085  C   LEU C 140       5.911 -24.589  -1.140  1.00 51.09      1CCC
ATOM   4086  O   LEU C 140       6.222 -23.474  -1.522  1.00 51.09      1CCC
ATOM   4087  N   SER C 141       5.110 -25.383  -1.842  1.00 57.27      1CCC
ATOM   4088  H   SER C 141       4.871 -26.292  -1.502  1.00  0.00      1CCC
ATOM   4089  CA  SER C 141       4.613 -24.904  -3.129  1.00 57.27      1CCC
ATOM   4090  CB  SER C 141       5.437 -25.554  -4.250  1.00 99.99      1CCC
ATOM   4091  OG  SER C 141       5.195 -24.902  -5.502  1.00 99.99      1CCC
ATOM   4092  HG  SER C 141       5.761 -25.319  -6.139  1.00  0.00      1CCC
ATOM   4093  C   SER C 141       3.148 -25.154  -3.283  1.00 57.27      1CCC
ATOM   4094  O   SER C 141       2.546 -25.782  -2.423  1.00 57.27      1CCC
ATOM   4095  N   THR C 142       2.594 -24.703  -4.405  1.00 83.23      1CCC
ATOM   4096  H   THR C 142       3.179 -24.236  -5.069  1.00  0.00      1CCC
ATOM   4097  CA  THR C 142       1.173 -24.825  -4.684  1.00 83.23      1CCC
ATOM   4098  CB  THR C 142       0.709 -23.609  -5.504  1.00 86.51      1CCC
ATOM   4099  OG1 THR C 142       1.603 -22.505  -5.324  1.00 86.51      1CCC
ATOM   4100  HG1 THR C 142       1.287 -21.807  -5.883  1.00  0.00      1CCC
ATOM   4101  CG2 THR C 142      -0.721 -23.185  -5.155  1.00 86.51      1CCC
ATOM   4102  C   THR C 142       0.615 -26.095  -5.282  1.00 83.23      1CCC
ATOM   4103  O   THR C 142      -0.593 -26.347  -5.150  1.00 83.23      1CCC
ATOM   4104  N   LEU C 143       1.461 -26.874  -5.953  1.00 99.99      1CCC
ATOM   4105  H   LEU C 143       2.416 -26.588  -6.012  1.00  0.00      1CCC
ATOM   4106  CA  LEU C 143       1.047 -28.160  -6.545  1.00 99.99      1CCC
ATOM   4107  CB  LEU C 143       1.011 -29.312  -5.504  1.00 99.99      1CCC
ATOM   4108  CG  LEU C 143       0.134 -29.209  -4.244  1.00 99.99      1CCC
ATOM   4109  CD1 LEU C 143      -1.345 -29.508  -4.500  1.00 99.99      1CCC
ATOM   4110  CD2 LEU C 143       0.688 -30.078  -3.114  1.00  0.00      1CCC
ATOM   4111  C   LEU C 143      -0.118 -28.108  -7.547  1.00 99.99      1CCC
ATOM   4112 OCT1 LEU C 143      -0.387 -27.034  -8.085  1.00  0.00      1CCC
ATOM   4113 OCT2 LEU C 143      -0.737 -29.142  -7.799  1.00  0.00      1CCC
TER
ATOM   4114  N   MET D   1       0.070  -0.939   5.970  1.00 69.18      1DDD
ATOM   4115  HT1 MET D   1       0.426  -1.394   5.104  1.00  0.00      1DDD
ATOM   4116  HT2 MET D   1       0.353   0.061   5.991  1.00  0.00      1DDD
ATOM   4117  HT3 MET D   1       0.455  -1.418   6.809  1.00  0.00      1DDD
ATOM   4118  CA  MET D   1      -1.410  -1.025   6.010  1.00 69.18      1DDD
ATOM   4119  CB  MET D   1      -1.828  -2.474   5.745  1.00 55.96      1DDD
ATOM   4120  CG  MET D   1      -1.048  -3.478   6.599  1.00 55.96      1DDD
ATOM   4121  SD  MET D   1      -1.270  -5.190   6.112  1.00 55.96      1DDD
ATOM   4122  CE  MET D   1       0.282  -5.793   6.793  1.00 55.96      1DDD
ATOM   4123  C   MET D   1      -1.935  -0.565   7.358  1.00 69.18      1DDD
ATOM   4124  O   MET D   1      -1.261  -0.686   8.377  1.00 69.18      1DDD
ATOM   4125  N   ASP D   2      -3.146  -0.026   7.347  1.00 56.63      1DDD
ATOM   4126  H   ASP D   2      -3.638   0.044   6.479  1.00  0.00      1DDD
ATOM   4127  CA  ASP D   2      -3.790   0.462   8.559  1.00 56.63      1DDD
ATOM   4128  CB  ASP D   2      -4.180   1.935   8.384  1.00 99.99      1DDD
ATOM   4129  CG  ASP D   2      -2.972   2.760   7.971  1.00 99.99      1DDD
ATOM   4130  OD1 ASP D   2      -2.242   3.212   8.851  1.00 99.99      1DDD
ATOM   4131  OD2 ASP D   2      -2.767   2.944   6.770  1.00 99.99      1DDD
ATOM   4132  C   ASP D   2      -4.992  -0.401   8.877  1.00 56.63      1DDD
ATOM   4133  O   ASP D   2      -6.111  -0.111   8.471  1.00 56.63      1DDD
ATOM   4134  N   ILE D   3      -4.750  -1.467   9.619  1.00 41.54      1DDD
ATOM   4135  H   ILE D   3      -3.823  -1.598   9.969  1.00  0.00      1DDD
ATOM   4136  CA  ILE D   3      -5.797  -2.394   9.984  1.00 41.54      1DDD
ATOM   4137  CB  ILE D   3      -5.275  -3.822  10.135  1.00 40.74      1DDD
ATOM   4138  CG2 ILE D   3      -6.467  -4.753  10.365  1.00 40.74      1DDD
ATOM   4139  CG1 ILE D   3      -4.507  -4.222   8.875  1.00 40.74      1DDD
ATOM   4140  CD  ILE D   3      -3.924  -5.628   8.973  1.00  0.00      1DDD
ATOM   4141  C   ILE D   3      -6.503  -1.912  11.231  1.00 41.54      1DDD
ATOM   4142  O   ILE D   3      -5.842  -1.700  12.239  1.00 41.54      1DDD
ATOM   4143  N   ASP D   4      -7.821  -1.730  11.193  1.00 28.61      1DDD
ATOM   4144  H   ASP D   4      -8.334  -1.944  10.362  1.00  0.00      1DDD
ATOM   4145  CA  ASP D   4      -8.508  -1.303  12.419  1.00 28.61      1DDD
ATOM   4146  CB  ASP D   4      -9.640  -0.344  12.003  1.00 44.36      1DDD
ATOM   4147  CG  ASP D   4     -10.596   0.083  13.112  1.00 44.36      1DDD
ATOM   4148  OD1 ASP D   4     -10.320  -0.127  14.292  1.00 44.36      1DDD
ATOM   4149  OD2 ASP D   4     -11.639   0.631  12.774  1.00 44.36      1DDD
ATOM   4150  C   ASP D   4      -9.009  -2.517  13.187  1.00 28.61      1DDD
ATOM   4151  O   ASP D   4      -9.809  -3.295  12.679  1.00 28.61      1DDD
ATOM   4152  N   PRO D   5      -8.575  -2.676  14.434  1.00 34.24      1DDD
ATOM   4153  CD  PRO D   5      -7.648  -1.820  15.172  1.00 89.67      1DDD
ATOM   4154  CA  PRO D   5      -9.023  -3.825  15.200  1.00 34.24      1DDD
ATOM   4155  CB  PRO D   5      -8.588  -3.466  16.624  1.00 89.67      1DDD
ATOM   4156  CG  PRO D   5      -7.339  -2.606  16.441  1.00 89.67      1DDD
ATOM   4157  C   PRO D   5     -10.494  -4.060  15.064  1.00 34.24      1DDD
ATOM   4158  O   PRO D   5     -10.919  -5.194  14.840  1.00 34.24      1DDD
ATOM   4159  N   TYR D   6     -11.268  -2.988  15.168  1.00 43.18      1DDD
ATOM   4160  H   TYR D   6     -10.840  -2.087  15.248  1.00  0.00      1DDD
ATOM   4161  CA  TYR D   6     -12.714  -3.099  15.119  1.00 43.18      1DDD
ATOM   4162  CB  TYR D   6     -13.335  -2.161  16.162  1.00 39.40      1DDD
ATOM   4163  CG  TYR D   6     -12.603  -2.236  17.481  1.00 39.40      1DDD
ATOM   4164  CD1 TYR D   6     -11.730  -1.187  17.835  1.00 39.40      1DDD
ATOM   4165  CE1 TYR D   6     -11.033  -1.261  19.052  1.00 39.40      1DDD
ATOM   4166  CD2 TYR D   6     -12.809  -3.350  18.317  1.00 39.40      1DDD
ATOM   4167  CE2 TYR D   6     -12.117  -3.422  19.535  1.00 39.40      1DDD
ATOM   4168  CZ  TYR D   6     -11.234  -2.381  19.883  1.00 39.40      1DDD
ATOM   4169  OH  TYR D   6     -10.543  -2.460  21.075  1.00 39.40      1DDD
ATOM   4170  HH  TYR D   6     -10.758  -3.271  21.517  1.00  0.00      1DDD
ATOM   4171  C   TYR D   6     -13.488  -2.963  13.824  1.00 43.18      1DDD
ATOM   4172  O   TYR D   6     -14.721  -3.054  13.858  1.00 43.18      1DDD
ATOM   4173  N   LYS D   7     -12.823  -2.773  12.685  1.00 64.23      1DDD
ATOM   4174  H   LYS D   7     -11.825  -2.711  12.699  1.00  0.00      1DDD
ATOM   4175  CA  LYS D   7     -13.578  -2.601  11.440  1.00 64.23      1DDD
ATOM   4176  CB  LYS D   7     -12.581  -2.227  10.348  1.00 99.99      1DDD
ATOM   4177  CG  LYS D   7     -13.164  -1.525   9.126  1.00 99.99      1DDD
ATOM   4178  CD  LYS D   7     -12.024  -1.164   8.180  1.00 99.99      1DDD
ATOM   4179  CE  LYS D   7     -12.467  -0.551   6.856  1.00 99.99      1DDD
ATOM   4180  NZ  LYS D   7     -11.280  -0.422   5.999  1.00 99.99      1DDD
ATOM   4181  HZ1 LYS D   7     -11.564  -0.124   5.044  1.00  0.00      1DDD
ATOM   4182  HZ2 LYS D   7     -10.633   0.282   6.408  1.00  0.00      1DDD
ATOM   4183  HZ3 LYS D   7     -10.798  -1.344   5.953  1.00  0.00      1DDD
ATOM   4184  C   LYS D   7     -14.446  -3.782  11.058  1.00 64.23      1DDD
ATOM   4185  O   LYS D   7     -15.662  -3.658  10.987  1.00 64.23      1DDD
ATOM   4186  N   GLU D   8     -13.829  -4.925  10.810  1.00 45.44      1DDD
ATOM   4187  H   GLU D   8     -12.833  -4.963  10.885  1.00  0.00      1DDD
ATOM   4188  CA  GLU D   8     -14.587  -6.110  10.438  1.00 45.44      1DDD
ATOM   4189  CB  GLU D   8     -13.678  -7.321  10.189  1.00 52.09      1DDD
ATOM   4190  CG  GLU D   8     -12.826  -7.779  11.377  1.00 52.09      1DDD
ATOM   4191  CD  GLU D   8     -12.324  -9.192  11.135  1.00 52.09      1DDD
ATOM   4192  OE1 GLU D   8     -11.519  -9.400  10.231  1.00 52.09      1DDD
ATOM   4193  OE2 GLU D   8     -12.747 -10.092  11.856  1.00 52.09      1DDD
ATOM   4194  C   GLU D   8     -15.721  -6.450  11.401  1.00 45.44      1DDD
ATOM   4195  O   GLU D   8     -16.669  -7.105  11.004  1.00 45.44      1DDD
ATOM   4196  N   PHE D   9     -15.644  -6.027  12.656  1.00 33.13      1DDD
ATOM   4197  H   PHE D   9     -14.879  -5.450  12.942  1.00  0.00      1DDD
ATOM   4198  CA  PHE D   9     -16.722  -6.339  13.578  1.00 33.13      1DDD
ATOM   4199  CB  PHE D   9     -16.160  -6.633  14.972  1.00 32.65      1DDD
ATOM   4200  CG  PHE D   9     -15.179  -7.781  14.943  1.00 32.65      1DDD
ATOM   4201  CD1 PHE D   9     -15.658  -9.100  14.788  1.00 32.65      1DDD
ATOM   4202  CD2 PHE D   9     -13.800  -7.513  15.085  1.00 32.65      1DDD
ATOM   4203  CE1 PHE D   9     -14.745 -10.169  14.800  1.00 32.65      1DDD
ATOM   4204  CE2 PHE D   9     -12.885  -8.583  15.093  1.00 32.65      1DDD
ATOM   4205  CZ  PHE D   9     -13.370  -9.902  14.963  1.00 32.65      1DDD
ATOM   4206  C   PHE D   9     -17.762  -5.217  13.677  1.00 33.13      1DDD
ATOM   4207  O   PHE D   9     -18.391  -5.008  14.719  1.00 33.13      1DDD
ATOM   4208  N   GLY D  10     -17.931  -4.474  12.595  1.00 45.95      1DDD
ATOM   4209  H   GLY D  10     -17.357  -4.626  11.791  1.00  0.00      1DDD
ATOM   4210  CA  GLY D  10     -18.942  -3.433  12.582  1.00 45.95      1DDD
ATOM   4211  C   GLY D  10     -18.779  -2.212  13.449  1.00 45.95      1DDD
ATOM   4212  O   GLY D  10     -19.668  -1.383  13.520  1.00 45.95      1DDD
ATOM   4213  N   ALA D  11     -17.666  -2.094  14.136  1.00 40.41      1DDD
ATOM   4214  H   ALA D  11     -16.944  -2.781  14.048  1.00  0.00      1DDD
ATOM   4215  CA  ALA D  11     -17.462  -0.913  14.943  1.00 40.41      1DDD
ATOM   4216  CB  ALA D  11     -17.225  -1.323  16.397  1.00 54.86      1DDD
ATOM   4217  C   ALA D  11     -16.231  -0.278  14.354  1.00 40.41      1DDD
ATOM   4218  O   ALA D  11     -15.928  -0.474  13.182  1.00 40.41      1DDD
ATOM   4219  N   THR D  12     -15.510   0.462  15.168  1.00 46.98      1DDD
ATOM   4220  H   THR D  12     -15.808   0.642  16.105  1.00  0.00      1DDD
ATOM   4221  CA  THR D  12     -14.325   1.139  14.701  1.00 46.98      1DDD
ATOM   4222  CB  THR D  12     -14.590   2.148  13.550  1.00 45.90      1DDD
ATOM   4223  OG1 THR D  12     -13.398   2.883  13.256  1.00 45.90      1DDD
ATOM   4224  HG1 THR D  12     -13.591   3.478  12.543  1.00  0.00      1DDD
ATOM   4225  CG2 THR D  12     -15.750   3.115  13.804  1.00 45.90      1DDD
ATOM   4226  C   THR D  12     -13.651   1.852  15.840  1.00 46.98      1DDD
ATOM   4227  O   THR D  12     -14.300   2.486  16.694  1.00 46.98      1DDD
ATOM   4228  N   VAL D  13     -12.334   1.776  15.833  1.00 42.47      1DDD
ATOM   4229  H   VAL D  13     -11.881   1.242  15.116  1.00  0.00      1DDD
ATOM   4230  CA  VAL D  13     -11.572   2.451  16.840  1.00 42.47      1DDD
ATOM   4231  CB  VAL D  13     -10.086   2.560  16.442  1.00 54.33      1DDD
ATOM   4232  CG1 VAL D  13      -9.861   3.249  15.093  1.00 54.33      1DDD
ATOM   4233  CG2 VAL D  13      -9.249   3.165  17.571  1.00 54.33      1DDD
ATOM   4234  C   VAL D  13     -12.235   3.801  17.195  1.00 42.47      1DDD
ATOM   4235  O   VAL D  13     -12.355   4.139  18.371  1.00 42.47      1DDD
ATOM   4236  N   GLU D  14     -12.698   4.557  16.201  1.00 46.17      1DDD
ATOM   4237  H   GLU D  14     -12.570   4.260  15.253  1.00  0.00      1DDD
ATOM   4238  CA  GLU D  14     -13.341   5.839  16.493  1.00 46.17      1DDD
ATOM   4239  CB  GLU D  14     -13.795   6.558  15.218  1.00 99.99      1DDD
ATOM   4240  CG  GLU D  14     -12.705   7.279  14.416  1.00 99.99      1DDD
ATOM   4241  CD  GLU D  14     -11.742   6.303  13.771  1.00 99.99      1DDD
ATOM   4242  OE1 GLU D  14     -10.552   6.379  14.069  1.00 99.99      1DDD
ATOM   4243  OE2 GLU D  14     -12.183   5.478  12.971  1.00 99.99      1DDD
ATOM   4244  C   GLU D  14     -14.539   5.668  17.400  1.00 46.17      1DDD
ATOM   4245  O   GLU D  14     -14.715   6.389  18.384  1.00 46.17      1DDD
ATOM   4246  N   LEU D  15     -15.386   4.714  17.045  1.00 39.99      1DDD
ATOM   4247  H   LEU D  15     -15.190   4.169  16.231  1.00  0.00      1DDD
ATOM   4248  CA  LEU D  15     -16.594   4.512  17.804  1.00 39.99      1DDD
ATOM   4249  CB  LEU D  15     -17.486   3.473  17.109  1.00 43.95      1DDD
ATOM   4250  CG  LEU D  15     -18.880   3.265  17.713  1.00 43.95      1DDD
ATOM   4251  CD1 LEU D  15     -19.700   4.555  17.762  1.00 43.95      1DDD
ATOM   4252  CD2 LEU D  15     -19.634   2.148  16.991  1.00 43.95      1DDD
ATOM   4253  C   LEU D  15     -16.322   4.143  19.210  1.00 39.99      1DDD
ATOM   4254  O   LEU D  15     -16.899   4.726  20.114  1.00 39.99      1DDD
ATOM   4255  N   LEU D  16     -15.462   3.156  19.399  1.00 44.92      1DDD
ATOM   4256  H   LEU D  16     -15.019   2.731  18.609  1.00  0.00      1DDD
ATOM   4257  CA  LEU D  16     -15.147   2.736  20.747  1.00 44.92      1DDD
ATOM   4258  CB  LEU D  16     -14.135   1.594  20.790  1.00 48.68      1DDD
ATOM   4259  CG  LEU D  16     -14.812   0.225  20.814  1.00 48.68      1DDD
ATOM   4260  CD1 LEU D  16     -15.169  -0.272  19.414  1.00 48.68      1DDD
ATOM   4261  CD2 LEU D  16     -13.992  -0.787  21.611  1.00 48.68      1DDD
ATOM   4262  C   LEU D  16     -14.643   3.903  21.595  1.00 44.92      1DDD
ATOM   4263  O   LEU D  16     -14.748   3.896  22.831  1.00 44.92      1DDD
ATOM   4264  N   SER D  17     -14.091   4.907  20.930  1.00 61.36      1DDD
ATOM   4265  H   SER D  17     -13.989   4.853  19.936  1.00  0.00      1DDD
ATOM   4266  CA  SER D  17     -13.603   6.073  21.640  1.00 61.36      1DDD
ATOM   4267  CB  SER D  17     -12.959   7.164  20.767  1.00 99.99      1DDD
ATOM   4268  OG  SER D  17     -13.926   8.119  20.311  1.00 99.99      1DDD
ATOM   4269  HG  SER D  17     -14.224   7.823  19.462  1.00  0.00      1DDD
ATOM   4270  C   SER D  17     -14.701   6.620  22.549  1.00 61.36      1DDD
ATOM   4271  O   SER D  17     -14.423   7.258  23.557  1.00 61.36      1DDD
ATOM   4272  N   PHE D  18     -15.952   6.381  22.184  1.00 42.14      1DDD
ATOM   4273  H   PHE D  18     -16.116   5.934  21.310  1.00  0.00      1DDD
ATOM   4274  CA  PHE D  18     -17.049   6.888  22.970  1.00 42.14      1DDD
ATOM   4275  CB  PHE D  18     -18.394   6.314  22.497  1.00 40.84      1DDD
ATOM   4276  CG  PHE D  18     -18.944   6.974  21.243  1.00 40.84      1DDD
ATOM   4277  CD1 PHE D  18     -18.099   7.589  20.288  1.00 40.84      1DDD
ATOM   4278  CD2 PHE D  18     -20.342   6.950  21.052  1.00 40.84      1DDD
ATOM   4279  CE1 PHE D  18     -18.657   8.194  19.146  1.00 40.84      1DDD
ATOM   4280  CE2 PHE D  18     -20.907   7.555  19.913  1.00 40.84      1DDD
ATOM   4281  CZ  PHE D  18     -20.057   8.176  18.974  1.00 40.84      1DDD
ATOM   4282  C   PHE D  18     -16.818   6.515  24.424  1.00 42.14      1DDD
ATOM   4283  O   PHE D  18     -16.952   7.343  25.327  1.00 42.14      1DDD
ATOM   4284  N   LEU D  19     -16.440   5.272  24.653  1.00 41.75      1DDD
ATOM   4285  H   LEU D  19     -16.295   4.662  23.874  1.00  0.00      1DDD
ATOM   4286  CA  LEU D  19     -16.182   4.804  26.004  1.00 41.75      1DDD
ATOM   4287  CB  LEU D  19     -16.044   3.284  26.032  1.00 20.88      1DDD
ATOM   4288  CG  LEU D  19     -17.234   2.510  25.475  1.00 20.88      1DDD
ATOM   4289  CD1 LEU D  19     -16.907   1.024  25.438  1.00 20.88      1DDD
ATOM   4290  CD2 LEU D  19     -18.534   2.782  26.231  1.00 20.88      1DDD
ATOM   4291  C   LEU D  19     -14.937   5.400  26.642  1.00 41.75      1DDD
ATOM   4292  O   LEU D  19     -13.868   5.373  26.052  1.00 41.75      1DDD
ATOM   4293  N   PRO D  20     -15.052   5.936  27.863  1.00 31.18      1DDD
ATOM   4294  CD  PRO D  20     -16.292   6.020  28.632  1.00 63.70      1DDD
ATOM   4295  CA  PRO D  20     -13.907   6.524  28.574  1.00 31.18      1DDD
ATOM   4296  CB  PRO D  20     -14.571   7.228  29.762  1.00 63.70      1DDD
ATOM   4297  CG  PRO D  20     -15.857   6.448  30.028  1.00 63.70      1DDD
ATOM   4298  C   PRO D  20     -12.885   5.444  28.987  1.00 31.18      1DDD
ATOM   4299  O   PRO D  20     -13.249   4.432  29.589  1.00 31.18      1DDD
ATOM   4300  N   SER D  21     -11.611   5.681  28.676  1.00 43.16      1DDD
ATOM   4301  H   SER D  21     -11.406   6.504  28.146  1.00  0.00      1DDD
ATOM   4302  CA  SER D  21     -10.515   4.760  28.995  1.00 43.16      1DDD
ATOM   4303  CB  SER D  21      -9.181   5.491  28.866  1.00 99.99      1DDD
ATOM   4304  OG  SER D  21      -9.067   6.038  27.550  1.00 99.99      1DDD
ATOM   4305  HG  SER D  21      -8.213   6.448  27.498  1.00  0.00      1DDD
ATOM   4306  C   SER D  21     -10.637   4.098  30.349  1.00 43.16      1DDD
ATOM   4307  O   SER D  21     -10.518   2.888  30.479  1.00 43.16      1DDD
ATOM   4308  N   ASP D  22     -10.864   4.902  31.368  1.00 62.07      1DDD
ATOM   4309  H   ASP D  22     -11.019   5.876  31.199  1.00  0.00      1DDD
ATOM   4310  CA  ASP D  22     -10.994   4.382  32.712  1.00 62.07      1DDD
ATOM   4311  CB  ASP D  22     -10.726   5.499  33.744  1.00 99.99      1DDD
ATOM   4312  CG  ASP D  22     -11.717   6.658  33.676  1.00 99.99      1DDD
ATOM   4313  OD1 ASP D  22     -11.878   7.257  32.611  1.00 99.99      1DDD
ATOM   4314  OD2 ASP D  22     -12.320   6.963  34.703  1.00 99.99      1DDD
ATOM   4315  C   ASP D  22     -12.330   3.706  32.884  1.00 62.07      1DDD
ATOM   4316  O   ASP D  22     -12.966   3.882  33.907  1.00 62.07      1DDD
ATOM   4317  N   PHE D  23     -12.777   2.946  31.901  1.00 38.32      1DDD
ATOM   4318  H   PHE D  23     -12.319   2.860  31.023  1.00  0.00      1DDD
ATOM   4319  CA  PHE D  23     -14.069   2.310  32.046  1.00 38.32      1DDD
ATOM   4320  CB  PHE D  23     -15.175   3.028  31.238  1.00 60.46      1DDD
ATOM   4321  CG  PHE D  23     -16.331   2.153  30.794  1.00 60.46      1DDD
ATOM   4322  CD1 PHE D  23     -16.250   1.495  29.545  1.00 60.46      1DDD
ATOM   4323  CD2 PHE D  23     -17.464   2.008  31.623  1.00 60.46      1DDD
ATOM   4324  CE1 PHE D  23     -17.310   0.669  29.126  1.00 60.46      1DDD
ATOM   4325  CE2 PHE D  23     -18.528   1.185  31.201  1.00 60.46      1DDD
ATOM   4326  CZ  PHE D  23     -18.438   0.521  29.959  1.00 60.46      1DDD
ATOM   4327  C   PHE D  23     -13.987   0.826  31.753  1.00 38.32      1DDD
ATOM   4328  O   PHE D  23     -14.750   0.025  32.285  1.00 38.32      1DDD
ATOM   4329  N   PHE D  24     -13.082   0.435  30.883  1.00 24.23      1DDD
ATOM   4330  H   PHE D  24     -12.450   1.085  30.463  1.00  0.00      1DDD
ATOM   4331  CA  PHE D  24     -12.982  -0.978  30.663  1.00 24.23      1DDD
ATOM   4332  CB  PHE D  24     -11.997  -1.264  29.520  1.00 42.46      1DDD
ATOM   4333  CG  PHE D  24     -12.402  -0.531  28.259  1.00 42.46      1DDD
ATOM   4334  CD1 PHE D  24     -11.864   0.749  27.995  1.00 42.46      1DDD
ATOM   4335  CD2 PHE D  24     -13.312  -1.137  27.367  1.00 42.46      1DDD
ATOM   4336  CE1 PHE D  24     -12.249   1.436  26.828  1.00 42.46      1DDD
ATOM   4337  CE2 PHE D  24     -13.693  -0.455  26.196  1.00 42.46      1DDD
ATOM   4338  CZ  PHE D  24     -13.159   0.826  25.939  1.00 42.46      1DDD
ATOM   4339  C   PHE D  24     -12.490  -1.579  31.950  1.00 24.23      1DDD
ATOM   4340  O   PHE D  24     -11.578  -1.066  32.568  1.00 24.23      1DDD
ATOM   4341  N   PRO D  25     -13.111  -2.645  32.406  1.00 29.62      1DDD
ATOM   4342  CD  PRO D  25     -14.260  -3.317  31.804  1.00 33.10      1DDD
ATOM   4343  CA  PRO D  25     -12.661  -3.278  33.650  1.00 29.62      1DDD
ATOM   4344  CB  PRO D  25     -13.787  -4.280  33.935  1.00 33.10      1DDD
ATOM   4345  CG  PRO D  25     -14.376  -4.629  32.569  1.00 33.10      1DDD
ATOM   4346  C   PRO D  25     -11.270  -3.917  33.519  1.00 29.62      1DDD
ATOM   4347  O   PRO D  25     -10.669  -3.896  32.432  1.00 29.62      1DDD
ATOM   4348  N   SER D  26     -10.788  -4.497  34.624  1.00 48.71      1DDD
ATOM   4349  H   SER D  26     -11.382  -4.504  35.428  1.00  0.00      1DDD
ATOM   4350  CA  SER D  26      -9.458  -5.142  34.732  1.00 48.71      1DDD
ATOM   4351  CB  SER D  26      -9.065  -5.441  36.186  1.00 99.99      1DDD
ATOM   4352  OG  SER D  26      -9.558  -6.712  36.609  1.00 99.99      1DDD
ATOM   4353  HG  SER D  26     -10.458  -6.580  36.880  1.00  0.00      1DDD
ATOM   4354  C   SER D  26      -9.116  -6.298  33.798  1.00 48.71      1DDD
ATOM   4355  O   SER D  26      -9.927  -7.207  33.641  1.00 48.71      1DDD
ATOM   4356  N   VAL D  27      -7.906  -6.314  33.232  1.00 28.88      1DDD
ATOM   4357  H   VAL D  27      -7.293  -5.538  33.374  1.00  0.00      1DDD
ATOM   4358  CA  VAL D  27      -7.577  -7.427  32.333  1.00 28.88      1DDD
ATOM   4359  CB  VAL D  27      -6.077  -7.519  32.017  1.00 34.25      1DDD
ATOM   4360  CG1 VAL D  27      -5.881  -8.464  30.836  1.00 34.25      1DDD
ATOM   4361  CG2 VAL D  27      -5.412  -6.169  31.747  1.00 34.25      1DDD
ATOM   4362  C   VAL D  27      -8.035  -8.691  33.015  1.00 28.88      1DDD
ATOM   4363  O   VAL D  27      -8.745  -9.507  32.420  1.00 28.88      1DDD
ATOM   4364  N   ARG D  28      -7.611  -8.836  34.270  1.00 33.08      1DDD
ATOM   4365  H   ARG D  28      -7.031  -8.124  34.663  1.00  0.00      1DDD
ATOM   4366  CA  ARG D  28      -7.953 -10.003  35.054  1.00 33.08      1DDD
ATOM   4367  CB  ARG D  28      -7.606  -9.643  36.509  1.00 99.99      1DDD
ATOM   4368  CG  ARG D  28      -7.648 -10.706  37.610  1.00 99.99      1DDD
ATOM   4369  CD  ARG D  28      -6.660 -11.858  37.430  1.00 99.99      1DDD
ATOM   4370  NE  ARG D  28      -7.188 -12.850  36.499  1.00 99.99      1DDD
ATOM   4371  HE  ARG D  28      -8.135 -13.155  36.613  1.00  0.00      1DDD
ATOM   4372  CZ  ARG D  28      -6.429 -13.389  35.527  1.00 99.99      1DDD
ATOM   4373  NH1 ARG D  28      -5.166 -13.006  35.342  1.00 99.99      1DDD
ATOM   4374 HH11 ARG D  28      -4.615 -13.416  34.617  1.00  0.00      1DDD
ATOM   4375 HH12 ARG D  28      -4.762 -12.306  35.931  1.00  0.00      1DDD
ATOM   4376  NH2 ARG D  28      -6.966 -14.320  34.746  1.00 99.99      1DDD
ATOM   4377 HH21 ARG D  28      -6.435 -14.739  34.010  1.00  0.00      1DDD
ATOM   4378 HH22 ARG D  28      -7.916 -14.600  34.903  1.00  0.00      1DDD
ATOM   4379  C   ARG D  28      -9.405 -10.279  34.779  1.00 33.08      1DDD
ATOM   4380  O   ARG D  28      -9.734 -11.155  33.964  1.00 33.08      1DDD
ATOM   4381  N   ASP D  29     -10.265  -9.499  35.434  1.00 26.21      1DDD
ATOM   4382  H   ASP D  29      -9.927  -8.806  36.071  1.00  0.00      1DDD
ATOM   4383  CA  ASP D  29     -11.709  -9.616  35.285  1.00 26.21      1DDD
ATOM   4384  CB  ASP D  29     -12.456  -8.316  35.616  1.00 92.71      1DDD
ATOM   4385  CG  ASP D  29     -12.303  -7.876  37.062  1.00 92.71      1DDD
ATOM   4386  OD1 ASP D  29     -12.048  -8.710  37.930  1.00 92.71      1DDD
ATOM   4387  OD2 ASP D  29     -12.439  -6.679  37.312  1.00 92.71      1DDD
ATOM   4388  C   ASP D  29     -12.088 -10.013  33.855  1.00 26.21      1DDD
ATOM   4389  O   ASP D  29     -12.844 -10.955  33.651  1.00 26.21      1DDD
ATOM   4390  N   LEU D  30     -11.557  -9.322  32.859  1.00 26.47      1DDD
ATOM   4391  H   LEU D  30     -10.884  -8.618  33.043  1.00  0.00      1DDD
ATOM   4392  CA  LEU D  30     -11.868  -9.695  31.498  1.00 26.47      1DDD
ATOM   4393  CB  LEU D  30     -11.165  -8.853  30.435  1.00 50.07      1DDD
ATOM   4394  CG  LEU D  30     -11.913  -7.593  29.986  1.00 50.07      1DDD
ATOM   4395  CD1 LEU D  30     -13.428  -7.793  29.893  1.00 50.07      1DDD
ATOM   4396  CD2 LEU D  30     -11.517  -6.374  30.800  1.00 50.07      1DDD
ATOM   4397  C   LEU D  30     -11.531 -11.173  31.318  1.00 26.47      1DDD
ATOM   4398  O   LEU D  30     -12.405 -11.997  31.017  1.00 26.47      1DDD
ATOM   4399  N   LEU D  31     -10.261 -11.509  31.514  1.00 26.95      1DDD
ATOM   4400  H   LEU D  31      -9.574 -10.803  31.574  1.00  0.00      1DDD
ATOM   4401  CA  LEU D  31      -9.842 -12.886  31.381  1.00 26.95      1DDD
ATOM   4402  CB  LEU D  31      -8.384 -13.086  31.797  1.00 33.56      1DDD
ATOM   4403  CG  LEU D  31      -7.370 -12.299  30.968  1.00 33.56      1DDD
ATOM   4404  CD1 LEU D  31      -5.978 -12.369  31.593  1.00 33.56      1DDD
ATOM   4405  CD2 LEU D  31      -7.363 -12.727  29.500  1.00 33.56      1DDD
ATOM   4406  C   LEU D  31     -10.735 -13.715  32.208  1.00 26.95      1DDD
ATOM   4407  O   LEU D  31     -11.313 -14.665  31.712  1.00 26.95      1DDD
ATOM   4408  N   ASP D  32     -10.869 -13.358  33.472  1.00 46.40      1DDD
ATOM   4409  H   ASP D  32     -10.142 -12.851  33.907  1.00  0.00      1DDD
ATOM   4410  CA  ASP D  32     -11.732 -14.121  34.342  1.00 46.40      1DDD
ATOM   4411  CB  ASP D  32     -11.856 -13.492  35.730  1.00 98.08      1DDD
ATOM   4412  CG  ASP D  32     -10.518 -13.543  36.449  1.00 98.08      1DDD
ATOM   4413  OD1 ASP D  32      -9.736 -14.468  36.215  1.00 98.08      1DDD
ATOM   4414  OD2 ASP D  32     -10.259 -12.647  37.246  1.00 98.08      1DDD
ATOM   4415  C   ASP D  32     -13.087 -14.387  33.689  1.00 46.40      1DDD
ATOM   4416  O   ASP D  32     -13.501 -15.546  33.564  1.00 46.40      1DDD
ATOM   4417  N   THR D  33     -13.765 -13.341  33.225  1.00 37.39      1DDD
ATOM   4418  H   THR D  33     -13.248 -12.531  32.992  1.00  0.00      1DDD
ATOM   4419  CA  THR D  33     -15.066 -13.563  32.646  1.00 37.39      1DDD
ATOM   4420  CB  THR D  33     -15.766 -12.213  32.430  1.00 72.83      1DDD
ATOM   4421  OG1 THR D  33     -15.729 -11.456  33.642  1.00 72.83      1DDD
ATOM   4422  HG1 THR D  33     -16.052 -10.590  33.434  1.00  0.00      1DDD
ATOM   4423  CG2 THR D  33     -17.212 -12.340  31.938  1.00 72.83      1DDD
ATOM   4424  C   THR D  33     -14.995 -14.361  31.368  1.00 37.39      1DDD
ATOM   4425  O   THR D  33     -15.928 -15.108  31.053  1.00 37.39      1DDD
ATOM   4426  N   ALA D  34     -13.893 -14.250  30.634  1.00 33.64      1DDD
ATOM   4427  H   ALA D  34     -13.112 -13.738  30.982  1.00  0.00      1DDD
ATOM   4428  CA  ALA D  34     -13.787 -15.025  29.397  1.00 33.64      1DDD
ATOM   4429  CB  ALA D  34     -12.517 -14.679  28.617  1.00  9.35      1DDD
ATOM   4430  C   ALA D  34     -13.732 -16.501  29.738  1.00 33.64      1DDD
ATOM   4431  O   ALA D  34     -14.515 -17.286  29.229  1.00 33.64      1DDD
ATOM   4432  N   SER D  35     -12.820 -16.877  30.615  1.00 48.88      1DDD
ATOM   4433  H   SER D  35     -12.225 -16.192  31.029  1.00  0.00      1DDD
ATOM   4434  CA  SER D  35     -12.703 -18.269  30.987  1.00 48.88      1DDD
ATOM   4435  CB  SER D  35     -11.533 -18.416  31.963  1.00 81.02      1DDD
ATOM   4436  OG  SER D  35     -11.294 -19.796  32.256  1.00 81.02      1DDD
ATOM   4437  HG  SER D  35     -10.811 -19.821  33.071  1.00  0.00      1DDD
ATOM   4438  C   SER D  35     -13.985 -18.743  31.665  1.00 48.88      1DDD
ATOM   4439  O   SER D  35     -14.326 -19.931  31.640  1.00 48.88      1DDD
ATOM   4440  N   ALA D  36     -14.702 -17.805  32.271  1.00 41.46      1DDD
ATOM   4441  H   ALA D  36     -14.388 -16.856  32.255  1.00  0.00      1DDD
ATOM   4442  CA  ALA D  36     -15.947 -18.135  32.962  1.00 41.46      1DDD
ATOM   4443  CB  ALA D  36     -16.471 -16.954  33.781  1.00 76.81      1DDD
ATOM   4444  C   ALA D  36     -17.010 -18.578  32.003  1.00 41.46      1DDD
ATOM   4445  O   ALA D  36     -17.757 -19.478  32.307  1.00 41.46      1DDD
ATOM   4446  N   LEU D  37     -17.092 -17.946  30.844  1.00 41.36      1DDD
ATOM   4447  H   LEU D  37     -16.470 -17.188  30.641  1.00  0.00      1DDD
ATOM   4448  CA  LEU D  37     -18.113 -18.345  29.909  1.00 41.36      1DDD
ATOM   4449  CB  LEU D  37     -19.181 -17.244  29.816  1.00 22.83      1DDD
ATOM   4450  CG  LEU D  37     -19.715 -16.665  31.129  1.00 22.83      1DDD
ATOM   4451  CD1 LEU D  37     -20.378 -15.305  30.904  1.00 22.83      1DDD
ATOM   4452  CD2 LEU D  37     -20.634 -17.638  31.869  1.00 22.83      1DDD
ATOM   4453  C   LEU D  37     -17.670 -18.638  28.471  1.00 41.36      1DDD
ATOM   4454  O   LEU D  37     -18.483 -18.569  27.557  1.00 41.36      1DDD
ATOM   4455  N   TYR D  38     -16.404 -18.963  28.239  1.00 44.64      1DDD
ATOM   4456  H   TYR D  38     -15.756 -18.914  28.998  1.00  0.00      1DDD
ATOM   4457  CA  TYR D  38     -15.972 -19.246  26.871  1.00 44.64      1DDD
ATOM   4458  CB  TYR D  38     -15.597 -17.969  26.084  1.00 32.37      1DDD
ATOM   4459  CG  TYR D  38     -16.758 -17.016  25.942  1.00 32.37      1DDD
ATOM   4460  CD1 TYR D  38     -17.781 -17.326  25.024  1.00 32.37      1DDD
ATOM   4461  CE1 TYR D  38     -18.944 -16.543  25.019  1.00 32.37      1DDD
ATOM   4462  CD2 TYR D  38     -16.810 -15.875  26.769  1.00 32.37      1DDD
ATOM   4463  CE2 TYR D  38     -17.971 -15.086  26.758  1.00 32.37      1DDD
ATOM   4464  CZ  TYR D  38     -19.034 -15.456  25.909  1.00 32.37      1DDD
ATOM   4465  OH  TYR D  38     -20.209 -14.739  25.945  1.00 32.37      1DDD
ATOM   4466  HH  TYR D  38     -20.113 -13.986  26.514  1.00  0.00      1DDD
ATOM   4467  C   TYR D  38     -14.752 -20.157  26.823  1.00 44.64      1DDD
ATOM   4468  O   TYR D  38     -14.291 -20.550  25.739  1.00 44.64      1DDD
ATOM   4469  N   ARG D  39     -14.232 -20.481  28.009  1.00 48.07      1DDD
ATOM   4470  H   ARG D  39     -14.615 -20.088  28.844  1.00  0.00      1DDD
ATOM   4471  CA  ARG D  39     -13.068 -21.360  28.143  1.00 48.07      1DDD
ATOM   4472  CB  ARG D  39     -12.942 -21.967  29.547  1.00 99.99      1DDD
ATOM   4473  CG  ARG D  39     -11.720 -22.883  29.598  1.00 99.99      1DDD
ATOM   4474  CD  ARG D  39     -11.293 -23.422  30.959  1.00 99.99      1DDD
ATOM   4475  NE  ARG D  39     -10.022 -24.122  30.778  1.00 99.99      1DDD
ATOM   4476  HE  ARG D  39      -9.280 -23.672  30.279  1.00  0.00      1DDD
ATOM   4477  CZ  ARG D  39      -9.850 -25.407  31.144  1.00 99.99      1DDD
ATOM   4478  NH1 ARG D  39     -10.801 -26.070  31.800  1.00 99.99      1DDD
ATOM   4479 HH11 ARG D  39     -10.661 -27.024  32.061  1.00  0.00      1DDD
ATOM   4480 HH12 ARG D  39     -11.661 -25.616  32.032  1.00  0.00      1DDD
ATOM   4481  NH2 ARG D  39      -8.708 -26.014  30.834  1.00 99.99      1DDD
ATOM   4482 HH21 ARG D  39      -8.540 -26.959  31.111  1.00  0.00      1DDD
ATOM   4483 HH22 ARG D  39      -8.010 -25.524  30.307  1.00  0.00      1DDD
ATOM   4484  C   ARG D  39     -13.251 -22.423  27.091  1.00 48.07      1DDD
ATOM   4485  O   ARG D  39     -12.507 -22.538  26.120  1.00 48.07      1DDD
ATOM   4486  N   GLU D  40     -14.307 -23.178  27.305  1.00 45.57      1DDD
ATOM   4487  H   GLU D  40     -14.852 -23.025  28.128  1.00  0.00      1DDD
ATOM   4488  CA  GLU D  40     -14.677 -24.239  26.419  1.00 45.57      1DDD
ATOM   4489  CB  GLU D  40     -16.125 -24.679  26.683  1.00 99.99      1DDD
ATOM   4490  CG  GLU D  40     -16.511 -26.005  26.012  1.00 99.99      1DDD
ATOM   4491  CD  GLU D  40     -15.641 -27.135  26.537  1.00 99.99      1DDD
ATOM   4492  OE1 GLU D  40     -14.808 -27.631  25.782  1.00 99.99      1DDD
ATOM   4493  OE2 GLU D  40     -15.797 -27.517  27.697  1.00 99.99      1DDD
ATOM   4494  C   GLU D  40     -14.403 -23.877  24.970  1.00 45.57      1DDD
ATOM   4495  O   GLU D  40     -13.420 -24.299  24.371  1.00 45.57      1DDD
ATOM   4496  N   ALA D  41     -15.298 -23.076  24.422  1.00 33.14      1DDD
ATOM   4497  H   ALA D  41     -16.062 -22.749  24.977  1.00  0.00      1DDD
ATOM   4498  CA  ALA D  41     -15.198 -22.659  23.049  1.00 33.14      1DDD
ATOM   4499  CB  ALA D  41     -16.216 -21.563  22.742  1.00 75.77      1DDD
ATOM   4500  C   ALA D  41     -13.809 -22.198  22.725  1.00 33.14      1DDD
ATOM   4501  O   ALA D  41     -13.160 -22.770  21.861  1.00 33.14      1DDD
ATOM   4502  N   LEU D  42     -13.363 -21.150  23.409  1.00 35.00      1DDD
ATOM   4503  H   LEU D  42     -14.025 -20.639  23.946  1.00  0.00      1DDD
ATOM   4504  CA  LEU D  42     -12.051 -20.607  23.154  1.00 35.00      1DDD
ATOM   4505  CB  LEU D  42     -11.561 -19.689  24.272  1.00 23.93      1DDD
ATOM   4506  CG  LEU D  42     -12.382 -18.407  24.400  1.00 23.93      1DDD
ATOM   4507  CD1 LEU D  42     -11.978 -17.614  25.637  1.00 23.93      1DDD
ATOM   4508  CD2 LEU D  42     -12.356 -17.551  23.137  1.00 23.93      1DDD
ATOM   4509  C   LEU D  42     -11.100 -21.757  22.957  1.00 35.00      1DDD
ATOM   4510  O   LEU D  42     -10.339 -21.779  21.992  1.00 35.00      1DDD
ATOM   4511  N   GLU D  43     -11.190 -22.743  23.839  1.00 49.07      1DDD
ATOM   4512  H   GLU D  43     -11.996 -22.762  24.416  1.00  0.00      1DDD
ATOM   4513  CA  GLU D  43     -10.326 -23.911  23.761  1.00 49.07      1DDD
ATOM   4514  CB  GLU D  43     -10.210 -24.652  25.096  1.00 76.41      1DDD
ATOM   4515  CG  GLU D  43      -9.496 -23.820  26.171  1.00 76.41      1DDD
ATOM   4516  CD  GLU D  43      -9.361 -24.586  27.479  1.00 76.41      1DDD
ATOM   4517  OE1 GLU D  43     -10.215 -25.417  27.787  1.00 76.41      1DDD
ATOM   4518  OE2 GLU D  43      -8.395 -24.341  28.199  1.00 76.41      1DDD
ATOM   4519  C   GLU D  43     -10.700 -24.869  22.603  1.00 49.07      1DDD
ATOM   4520  O   GLU D  43      -9.839 -25.591  22.089  1.00 49.07      1DDD
ATOM   4521  N   SER D  44     -11.975 -24.892  22.205  1.00 50.79      1DDD
ATOM   4522  H   SER D  44     -12.636 -24.348  22.706  1.00  0.00      1DDD
ATOM   4523  CA  SER D  44     -12.430 -25.747  21.104  1.00 50.79      1DDD
ATOM   4524  CB  SER D  44     -13.887 -25.416  20.706  1.00 78.77      1DDD
ATOM   4525  OG  SER D  44     -13.939 -24.301  19.806  1.00 78.77      1DDD
ATOM   4526  HG  SER D  44     -14.786 -24.338  19.379  1.00  0.00      1DDD
ATOM   4527  C   SER D  44     -11.471 -25.680  19.939  1.00 50.79      1DDD
ATOM   4528  O   SER D  44     -10.653 -24.784  19.858  1.00 50.79      1DDD
ATOM   4529  N   PRO D  45     -11.578 -26.622  19.005  1.00 43.70      1DDD
ATOM   4530  CD  PRO D  45     -12.269 -27.911  19.161  1.00 56.13      1DDD
ATOM   4531  CA  PRO D  45     -10.714 -26.646  17.848  1.00 43.70      1DDD
ATOM   4532  CB  PRO D  45     -10.337 -28.126  17.776  1.00 56.13      1DDD
ATOM   4533  CG  PRO D  45     -11.631 -28.849  18.140  1.00 56.13      1DDD
ATOM   4534  C   PRO D  45     -11.465 -26.178  16.621  1.00 43.70      1DDD
ATOM   4535  O   PRO D  45     -11.145 -26.613  15.517  1.00 43.70      1DDD
ATOM   4536  N   GLU D  46     -12.487 -25.351  16.789  1.00 40.38      1DDD
ATOM   4537  H   GLU D  46     -12.789 -25.092  17.707  1.00  0.00      1DDD
ATOM   4538  CA  GLU D  46     -13.181 -24.836  15.613  1.00 40.38      1DDD
ATOM   4539  CB  GLU D  46     -14.436 -25.623  15.192  1.00 99.99      1DDD
ATOM   4540  CG  GLU D  46     -15.534 -25.894  16.229  1.00 99.99      1DDD
ATOM   4541  CD  GLU D  46     -15.203 -27.098  17.091  1.00 99.99      1DDD
ATOM   4542  OE1 GLU D  46     -14.723 -28.101  16.561  1.00 99.99      1DDD
ATOM   4543  OE2 GLU D  46     -15.441 -27.032  18.294  1.00 99.99      1DDD
ATOM   4544  C   GLU D  46     -13.471 -23.399  15.894  1.00 40.38      1DDD
ATOM   4545  O   GLU D  46     -14.113 -23.098  16.910  1.00 40.38      1DDD
ATOM   4546  N   HIS D  47     -13.008 -22.505  15.016  1.00 57.33      1DDD
ATOM   4547  H   HIS D  47     -12.448 -22.849  14.264  1.00  0.00      1DDD
ATOM   4548  CA  HIS D  47     -13.261 -21.090  15.241  1.00 57.33      1DDD
ATOM   4549  CB  HIS D  47     -12.907 -20.248  14.001  1.00 55.86      1DDD
ATOM   4550  CG  HIS D  47     -12.623 -21.119  12.792  1.00 55.86      1DDD
ATOM   4551  ND1 HIS D  47     -13.579 -21.649  12.009  1.00 55.86      1DDD
ATOM   4552  HD1 HIS D  47     -14.547 -21.539  12.119  1.00  0.00      1DDD
ATOM   4553  CD2 HIS D  47     -11.374 -21.538  12.317  1.00 55.86      1DDD
ATOM   4554  NE2 HIS D  47     -11.590 -22.328  11.237  1.00 55.86      1DDD
ATOM   4555  CE1 HIS D  47     -12.947 -22.397  11.048  1.00 55.86      1DDD
ATOM   4556  C   HIS D  47     -14.721 -21.115  15.505  1.00 57.33      1DDD
ATOM   4557  O   HIS D  47     -15.472 -21.778  14.796  1.00 57.33      1DDD
ATOM   4558  N   CYS D  48     -15.146 -20.447  16.549  1.00 47.16      1DDD
ATOM   4559  H   CYS D  48     -14.533 -19.904  17.120  1.00  0.00      1DDD
ATOM   4560  CA  CYS D  48     -16.550 -20.475  16.782  1.00 47.16      1DDD
ATOM   4561  CB  CYS D  48     -16.877 -20.661  18.263  1.00 62.03      1DDD
ATOM   4562  SG  CYS D  48     -16.128 -22.143  18.981  1.00 62.03      1DDD
ATOM   4563  C   CYS D  48     -17.166 -19.254  16.193  1.00 47.16      1DDD
ATOM   4564  O   CYS D  48     -18.365 -19.227  15.948  1.00 47.16      1DDD
ATOM   4565  N   SER D  49     -16.331 -18.260  15.913  1.00 57.15      1DDD
ATOM   4566  H   SER D  49     -15.360 -18.327  16.139  1.00  0.00      1DDD
ATOM   4567  CA  SER D  49     -16.805 -17.022  15.322  1.00 57.15      1DDD
ATOM   4568  CB  SER D  49     -17.944 -16.350  16.136  1.00 55.97      1DDD
ATOM   4569  OG  SER D  49     -17.490 -15.922  17.419  1.00 55.97      1DDD
ATOM   4570  HG  SER D  49     -18.263 -15.678  17.912  1.00  0.00      1DDD
ATOM   4571  C   SER D  49     -15.657 -16.071  15.171  1.00 57.15      1DDD
ATOM   4572  O   SER D  49     -14.674 -16.155  15.900  1.00 57.15      1DDD
ATOM   4573  N   PRO D  50     -15.780 -15.116  14.253  1.00 46.71      1DDD
ATOM   4574  CD  PRO D  50     -16.845 -14.857  13.284  1.00 57.27      1DDD
ATOM   4575  CA  PRO D  50     -14.663 -14.199  14.124  1.00 46.71      1DDD
ATOM   4576  CB  PRO D  50     -15.142 -13.216  13.047  1.00 57.27      1DDD
ATOM   4577  CG  PRO D  50     -16.657 -13.389  12.939  1.00 57.27      1DDD
ATOM   4578  C   PRO D  50     -14.432 -13.621  15.514  1.00 46.71      1DDD
ATOM   4579  O   PRO D  50     -13.288 -13.471  15.948  1.00 46.71      1DDD
ATOM   4580  N   HIS D  51     -15.513 -13.320  16.225  1.00 34.52      1DDD
ATOM   4581  H   HIS D  51     -16.425 -13.446  15.838  1.00  0.00      1DDD
ATOM   4582  CA  HIS D  51     -15.337 -12.806  17.563  1.00 34.52      1DDD
ATOM   4583  CB  HIS D  51     -16.671 -12.587  18.268  1.00 33.21      1DDD
ATOM   4584  CG  HIS D  51     -17.339 -11.346  17.735  1.00 33.21      1DDD
ATOM   4585  ND1 HIS D  51     -17.062 -10.107  18.179  1.00 33.21      1DDD
ATOM   4586  HD1 HIS D  51     -16.425  -9.874  18.886  1.00  0.00      1DDD
ATOM   4587  CD2 HIS D  51     -18.312 -11.264  16.736  1.00 33.21      1DDD
ATOM   4588  NE2 HIS D  51     -18.617  -9.953  16.584  1.00 33.21      1DDD
ATOM   4589  CE1 HIS D  51     -17.850  -9.240  17.470  1.00 33.21      1DDD
ATOM   4590  C   HIS D  51     -14.462 -13.789  18.311  1.00 34.52      1DDD
ATOM   4591  O   HIS D  51     -13.405 -13.416  18.804  1.00 34.52      1DDD
ATOM   4592  N   HIS D  52     -14.867 -15.051  18.376  1.00 34.15      1DDD
ATOM   4593  H   HIS D  52     -15.720 -15.312  17.929  1.00  0.00      1DDD
ATOM   4594  CA  HIS D  52     -14.062 -16.049  19.071  1.00 34.15      1DDD
ATOM   4595  CB  HIS D  52     -14.614 -17.464  18.925  1.00 31.95      1DDD
ATOM   4596  CG  HIS D  52     -15.650 -17.693  19.997  1.00 31.95      1DDD
ATOM   4597  ND1 HIS D  52     -15.342 -18.005  21.267  1.00 31.95      1DDD
ATOM   4598  HD1 HIS D  52     -14.444 -18.126  21.637  1.00  0.00      1DDD
ATOM   4599  CD2 HIS D  52     -17.039 -17.621  19.879  1.00 31.95      1DDD
ATOM   4600  NE2 HIS D  52     -17.568 -17.893  21.095  1.00 31.95      1DDD
ATOM   4601  CE1 HIS D  52     -16.523 -18.128  21.949  1.00 31.95      1DDD
ATOM   4602  C   HIS D  52     -12.610 -15.951  18.657  1.00 34.15      1DDD
ATOM   4603  O   HIS D  52     -11.735 -15.698  19.485  1.00 34.15      1DDD
ATOM   4604  N   THR D  53     -12.352 -16.120  17.371  1.00 33.07      1DDD
ATOM   4605  H   THR D  53     -13.065 -16.403  16.739  1.00  0.00      1DDD
ATOM   4606  CA  THR D  53     -10.990 -16.027  16.892  1.00 33.07      1DDD
ATOM   4607  CB  THR D  53     -10.999 -15.933  15.360  1.00 28.19      1DDD
ATOM   4608  OG1 THR D  53     -11.803 -16.979  14.808  1.00 28.19      1DDD
ATOM   4609  HG1 THR D  53     -11.303 -17.781  14.898  1.00  0.00      1DDD
ATOM   4610  CG2 THR D  53      -9.598 -15.952  14.740  1.00 28.19      1DDD
ATOM   4611  C   THR D  53     -10.285 -14.817  17.487  1.00 33.07      1DDD
ATOM   4612  O   THR D  53      -9.273 -14.963  18.184  1.00 33.07      1DDD
ATOM   4613  N   ALA D  54     -10.814 -13.623  17.220  1.00 27.97      1DDD
ATOM   4614  H   ALA D  54     -11.586 -13.569  16.597  1.00  0.00      1DDD
ATOM   4615  CA  ALA D  54     -10.215 -12.393  17.754  1.00 27.97      1DDD
ATOM   4616  CB  ALA D  54     -11.149 -11.200  17.555  1.00 19.38      1DDD
ATOM   4617  C   ALA D  54      -9.884 -12.559  19.223  1.00 27.97      1DDD
ATOM   4618  O   ALA D  54      -8.717 -12.483  19.600  1.00 27.97      1DDD
ATOM   4619  N   LEU D  55     -10.911 -12.797  20.043  1.00 20.30      1DDD
ATOM   4620  H   LEU D  55     -11.831 -12.818  19.662  1.00  0.00      1DDD
ATOM   4621  CA  LEU D  55     -10.714 -12.967  21.473  1.00 20.30      1DDD
ATOM   4622  CB  LEU D  55     -12.013 -13.454  22.112  1.00 22.84      1DDD
ATOM   4623  CG  LEU D  55     -11.977 -13.360  23.633  1.00 22.84      1DDD
ATOM   4624  CD1 LEU D  55     -11.783 -11.915  24.089  1.00 22.84      1DDD
ATOM   4625  CD2 LEU D  55     -13.187 -14.031  24.276  1.00 22.84      1DDD
ATOM   4626  C   LEU D  55      -9.558 -13.915  21.781  1.00 20.30      1DDD
ATOM   4627  O   LEU D  55      -8.656 -13.561  22.545  1.00 20.30      1DDD
ATOM   4628  N   ARG D  56      -9.579 -15.108  21.189  1.00 28.45      1DDD
ATOM   4629  H   ARG D  56     -10.325 -15.319  20.570  1.00  0.00      1DDD
ATOM   4630  CA  ARG D  56      -8.512 -16.086  21.419  1.00 28.45      1DDD
ATOM   4631  CB  ARG D  56      -8.592 -17.252  20.436  1.00 65.77      1DDD
ATOM   4632  CG  ARG D  56      -9.801 -18.154  20.651  1.00 65.77      1DDD
ATOM   4633  CD  ARG D  56      -9.879 -19.213  19.561  1.00 65.77      1DDD
ATOM   4634  NE  ARG D  56     -10.977 -20.151  19.775  1.00 65.77      1DDD
ATOM   4635  HE  ARG D  56     -10.981 -20.732  20.583  1.00  0.00      1DDD
ATOM   4636  CZ  ARG D  56     -11.946 -20.322  18.861  1.00 65.77      1DDD
ATOM   4637  NH1 ARG D  56     -11.994 -19.543  17.784  1.00 65.77      1DDD
ATOM   4638 HH11 ARG D  56     -12.721 -19.647  17.111  1.00  0.00      1DDD
ATOM   4639 HH12 ARG D  56     -11.287 -18.851  17.631  1.00  0.00      1DDD
ATOM   4640  NH2 ARG D  56     -12.849 -21.285  19.043  1.00 65.77      1DDD
ATOM   4641 HH21 ARG D  56     -13.567 -21.459  18.368  1.00  0.00      1DDD
ATOM   4642 HH22 ARG D  56     -12.811 -21.861  19.863  1.00  0.00      1DDD
ATOM   4643  C   ARG D  56      -7.194 -15.370  21.269  1.00 28.45      1DDD
ATOM   4644  O   ARG D  56      -6.409 -15.255  22.213  1.00 28.45      1DDD
ATOM   4645  N   GLN D  57      -6.970 -14.879  20.062  1.00 37.07      1DDD
ATOM   4646  H   GLN D  57      -7.674 -14.980  19.360  1.00  0.00      1DDD
ATOM   4647  CA  GLN D  57      -5.760 -14.165  19.776  1.00 37.07      1DDD
ATOM   4648  CB  GLN D  57      -5.785 -13.589  18.354  1.00 56.30      1DDD
ATOM   4649  CG  GLN D  57      -6.029 -14.607  17.230  1.00 56.30      1DDD
ATOM   4650  CD  GLN D  57      -4.874 -15.584  17.106  1.00 56.30      1DDD
ATOM   4651  OE1 GLN D  57      -3.706 -15.227  17.193  1.00 56.30      1DDD
ATOM   4652  NE2 GLN D  57      -5.268 -16.850  16.883  1.00 56.30      1DDD
ATOM   4653 HE21 GLN D  57      -6.236 -17.097  16.828  1.00  0.00      1DDD
ATOM   4654 HE22 GLN D  57      -4.585 -17.571  16.763  1.00  0.00      1DDD
ATOM   4655  C   GLN D  57      -5.514 -13.053  20.817  1.00 37.07      1DDD
ATOM   4656  O   GLN D  57      -4.512 -13.088  21.502  1.00 37.07      1DDD
ATOM   4657  N   ALA D  58      -6.408 -12.090  20.996  1.00 29.48      1DDD
ATOM   4658  H   ALA D  58      -7.156 -11.976  20.354  1.00  0.00      1DDD
ATOM   4659  CA  ALA D  58      -6.148 -11.059  22.015  1.00 29.48      1DDD
ATOM   4660  CB  ALA D  58      -7.408 -10.227  22.240  1.00 37.65      1DDD
ATOM   4661  C   ALA D  58      -5.730 -11.657  23.369  1.00 29.48      1DDD
ATOM   4662  O   ALA D  58      -4.798 -11.181  23.999  1.00 29.48      1DDD
ATOM   4663  N   ILE D  59      -6.420 -12.685  23.831  1.00 25.25      1DDD
ATOM   4664  H   ILE D  59      -7.045 -13.144  23.213  1.00  0.00      1DDD
ATOM   4665  CA  ILE D  59      -6.029 -13.297  25.089  1.00 25.25      1DDD
ATOM   4666  CB  ILE D  59      -6.900 -14.516  25.414  1.00 20.59      1DDD
ATOM   4667  CG2 ILE D  59      -6.377 -15.276  26.640  1.00 20.59      1DDD
ATOM   4668  CG1 ILE D  59      -8.315 -14.005  25.675  1.00 20.59      1DDD
ATOM   4669  CD  ILE D  59      -9.355 -15.112  25.756  1.00  0.00      1DDD
ATOM   4670  C   ILE D  59      -4.561 -13.639  24.937  1.00 25.25      1DDD
ATOM   4671  O   ILE D  59      -3.723 -13.193  25.705  1.00 25.25      1DDD
ATOM   4672  N   LEU D  60      -4.246 -14.445  23.939  1.00 38.25      1DDD
ATOM   4673  H   LEU D  60      -4.954 -14.758  23.311  1.00  0.00      1DDD
ATOM   4674  CA  LEU D  60      -2.857 -14.812  23.747  1.00 38.25      1DDD
ATOM   4675  CB  LEU D  60      -2.742 -15.728  22.534  1.00 60.43      1DDD
ATOM   4676  CG  LEU D  60      -3.579 -16.985  22.768  1.00 60.43      1DDD
ATOM   4677  CD1 LEU D  60      -3.905 -17.711  21.469  1.00 60.43      1DDD
ATOM   4678  CD2 LEU D  60      -2.952 -17.884  23.834  1.00 60.43      1DDD
ATOM   4679  C   LEU D  60      -1.909 -13.595  23.656  1.00 38.25      1DDD
ATOM   4680  O   LEU D  60      -0.841 -13.638  24.255  1.00 38.25      1DDD
ATOM   4681  N   CYS D  61      -2.278 -12.513  22.953  1.00 45.32      1DDD
ATOM   4682  H   CYS D  61      -3.206 -12.450  22.604  1.00  0.00      1DDD
ATOM   4683  CA  CYS D  61      -1.385 -11.345  22.851  1.00 45.32      1DDD
ATOM   4684  CB  CYS D  61      -2.079 -10.248  22.040  1.00 80.99      1DDD
ATOM   4685  SG  CYS D  61      -1.222  -8.653  22.071  1.00 80.99      1DDD
ATOM   4686  C   CYS D  61      -1.066 -10.876  24.238  1.00 45.32      1DDD
ATOM   4687  O   CYS D  61       0.099 -10.734  24.595  1.00 45.32      1DDD
ATOM   4688  N   TRP D  62      -2.101 -10.639  25.031  1.00 40.54      1DDD
ATOM   4689  H   TRP D  62      -3.029 -10.769  24.686  1.00  0.00      1DDD
ATOM   4690  CA  TRP D  62      -1.880 -10.188  26.397  1.00 40.54      1DDD
ATOM   4691  CB  TRP D  62      -3.170 -10.243  27.226  1.00 32.90      1DDD
ATOM   4692  CG  TRP D  62      -2.913  -9.842  28.665  1.00 32.90      1DDD
ATOM   4693  CD2 TRP D  62      -2.358  -8.609  29.178  1.00 32.90      1DDD
ATOM   4694  CE2 TRP D  62      -2.306  -8.732  30.607  1.00 32.90      1DDD
ATOM   4695  CE3 TRP D  62      -1.895  -7.425  28.562  1.00 32.90      1DDD
ATOM   4696  CD1 TRP D  62      -3.160 -10.633  29.796  1.00 32.90      1DDD
ATOM   4697  NE1 TRP D  62      -2.806  -9.987  30.938  1.00 32.90      1DDD
ATOM   4698  HE1 TRP D  62      -2.891 -10.349  31.844  1.00  0.00      1DDD
ATOM   4699  CZ2 TRP D  62      -1.801  -7.672  31.389  1.00 32.90      1DDD
ATOM   4700  CZ3 TRP D  62      -1.387  -6.375  29.355  1.00 32.90      1DDD
ATOM   4701  CH2 TRP D  62      -1.343  -6.495  30.761  1.00 32.90      1DDD
ATOM   4702  C   TRP D  62      -0.864 -11.086  27.034  1.00 40.54      1DDD
ATOM   4703  O   TRP D  62       0.067 -10.626  27.671  1.00 40.54      1DDD
ATOM   4704  N   GLY D  63      -1.066 -12.377  26.858  1.00 40.51      1DDD
ATOM   4705  H   GLY D  63      -1.855 -12.685  26.326  1.00  0.00      1DDD
ATOM   4706  CA  GLY D  63      -0.142 -13.336  27.415  1.00 40.51      1DDD
ATOM   4707  C   GLY D  63       1.316 -13.049  27.095  1.00 40.51      1DDD
ATOM   4708  O   GLY D  63       2.151 -12.968  27.999  1.00 40.51      1DDD
ATOM   4709  N   GLU D  64       1.641 -12.913  25.816  1.00 47.22      1DDD
ATOM   4710  H   GLU D  64       0.923 -12.987  25.123  1.00  0.00      1DDD
ATOM   4711  CA  GLU D  64       3.009 -12.622  25.431  1.00 47.22      1DDD
ATOM   4712  CB  GLU D  64       3.149 -12.430  23.921  1.00 90.16      1DDD
ATOM   4713  CG  GLU D  64       3.046 -13.758  23.161  1.00 90.16      1DDD
ATOM   4714  CD  GLU D  64       4.094 -14.744  23.662  1.00 90.16      1DDD
ATOM   4715  OE1 GLU D  64       3.729 -15.876  23.976  1.00 90.16      1DDD
ATOM   4716  OE2 GLU D  64       5.269 -14.382  23.743  1.00 90.16      1DDD
ATOM   4717  C   GLU D  64       3.509 -11.412  26.210  1.00 47.22      1DDD
ATOM   4718  O   GLU D  64       4.644 -11.387  26.687  1.00 47.22      1DDD
ATOM   4719  N   LEU D  65       2.654 -10.405  26.337  1.00 40.14      1DDD
ATOM   4720  H   LEU D  65       1.740 -10.496  25.939  1.00  0.00      1DDD
ATOM   4721  CA  LEU D  65       3.020  -9.201  27.052  1.00 40.14      1DDD
ATOM   4722  CB  LEU D  65       1.934  -8.128  27.021  1.00 43.33      1DDD
ATOM   4723  CG  LEU D  65       1.547  -7.681  25.609  1.00 43.33      1DDD
ATOM   4724  CD1 LEU D  65       0.710  -6.412  25.673  1.00 43.33      1DDD
ATOM   4725  CD2 LEU D  65       2.739  -7.490  24.669  1.00 43.33      1DDD
ATOM   4726  C   LEU D  65       3.466  -9.523  28.436  1.00 40.14      1DDD
ATOM   4727  O   LEU D  65       4.486  -9.019  28.892  1.00 40.14      1DDD
ATOM   4728  N   MET D  66       2.674 -10.362  29.094  1.00 56.30      1DDD
ATOM   4729  H   MET D  66       1.882 -10.734  28.610  1.00  0.00      1DDD
ATOM   4730  CA  MET D  66       2.940 -10.788  30.449  1.00 56.30      1DDD
ATOM   4731  CB  MET D  66       1.823 -11.662  31.015  1.00 86.72      1DDD
ATOM   4732  CG  MET D  66       0.551 -10.859  31.280  1.00 86.72      1DDD
ATOM   4733  SD  MET D  66       0.813  -9.480  32.412  1.00 86.72      1DDD
ATOM   4734  CE  MET D  66       1.273 -10.411  33.883  1.00 86.72      1DDD
ATOM   4735  C   MET D  66       4.268 -11.487  30.534  1.00 56.30      1DDD
ATOM   4736  O   MET D  66       5.023 -11.289  31.481  1.00 56.30      1DDD
ATOM   4737  N   THR D  67       4.583 -12.314  29.558  1.00 50.24      1DDD
ATOM   4738  H   THR D  67       3.968 -12.467  28.784  1.00  0.00      1DDD
ATOM   4739  CA  THR D  67       5.867 -12.958  29.642  1.00 50.24      1DDD
ATOM   4740  CB  THR D  67       5.967 -13.983  28.506  1.00 67.73      1DDD
ATOM   4741  OG1 THR D  67       4.944 -14.971  28.656  1.00 67.73      1DDD
ATOM   4742  HG1 THR D  67       4.940 -15.480  27.856  1.00  0.00      1DDD
ATOM   4743  CG2 THR D  67       7.344 -14.642  28.383  1.00 67.73      1DDD
ATOM   4744  C   THR D  67       6.934 -11.871  29.502  1.00 50.24      1DDD
ATOM   4745  O   THR D  67       7.829 -11.782  30.331  1.00 50.24      1DDD
ATOM   4746  N   LEU D  68       6.839 -11.027  28.479  1.00 48.68      1DDD
ATOM   4747  H   LEU D  68       6.093 -11.130  27.828  1.00  0.00      1DDD
ATOM   4748  CA  LEU D  68       7.828  -9.957  28.310  1.00 48.68      1DDD
ATOM   4749  CB  LEU D  68       7.316  -9.074  27.175  1.00 32.29      1DDD
ATOM   4750  CG  LEU D  68       7.299  -7.562  27.388  1.00 32.29      1DDD
ATOM   4751  CD1 LEU D  68       8.656  -6.905  27.130  1.00 32.29      1DDD
ATOM   4752  CD2 LEU D  68       6.139  -6.951  26.614  1.00 32.29      1DDD
ATOM   4753  C   LEU D  68       7.947  -9.230  29.626  1.00 48.68      1DDD
ATOM   4754  O   LEU D  68       9.037  -8.855  30.041  1.00 48.68      1DDD
ATOM   4755  N   ALA D  69       6.799  -9.035  30.260  1.00 61.11      1DDD
ATOM   4756  H   ALA D  69       5.984  -9.474  29.894  1.00  0.00      1DDD
ATOM   4757  CA  ALA D  69       6.710  -8.359  31.540  1.00 61.11      1DDD
ATOM   4758  CB  ALA D  69       5.269  -8.200  32.030  1.00 83.36      1DDD
ATOM   4759  C   ALA D  69       7.525  -9.081  32.592  1.00 61.11      1DDD
ATOM   4760  O   ALA D  69       8.138  -8.465  33.455  1.00 61.11      1DDD
ATOM   4761  N   THR D  70       7.531 -10.395  32.538  1.00 69.30      1DDD
ATOM   4762  H   THR D  70       6.979 -10.872  31.856  1.00  0.00      1DDD
ATOM   4763  CA  THR D  70       8.305 -11.127  33.510  1.00 69.30      1DDD
ATOM   4764  CB  THR D  70       7.806 -12.573  33.598  1.00 75.71      1DDD
ATOM   4765  OG1 THR D  70       6.384 -12.598  33.759  1.00 75.71      1DDD
ATOM   4766  HG1 THR D  70       6.120 -13.509  33.766  1.00  0.00      1DDD
ATOM   4767  CG2 THR D  70       8.479 -13.335  34.737  1.00 75.71      1DDD
ATOM   4768  C   THR D  70       9.788 -11.048  33.155  1.00 69.30      1DDD
ATOM   4769  O   THR D  70      10.554 -10.386  33.842  1.00 69.30      1DDD
ATOM   4770  N   TRP D  71      10.194 -11.715  32.083  1.00 59.76      1DDD
ATOM   4771  H   TRP D  71       9.522 -12.235  31.555  1.00  0.00      1DDD
ATOM   4772  CA  TRP D  71      11.588 -11.684  31.666  1.00 59.76      1DDD
ATOM   4773  CB  TRP D  71      11.550 -12.075  30.171  1.00 53.94      1DDD
ATOM   4774  CG  TRP D  71      12.892 -12.137  29.466  1.00 53.94      1DDD
ATOM   4775  CD2 TRP D  71      13.736 -11.054  28.998  1.00 53.94      1DDD
ATOM   4776  CE2 TRP D  71      14.904 -11.649  28.411  1.00 53.94      1DDD
ATOM   4777  CE3 TRP D  71      13.617  -9.647  29.035  1.00 53.94      1DDD
ATOM   4778  CD1 TRP D  71      13.586 -13.310  29.127  1.00 53.94      1DDD
ATOM   4779  NE1 TRP D  71      14.766 -13.030  28.510  1.00 53.94      1DDD
ATOM   4780  HE1 TRP D  71      15.414 -13.692  28.190  1.00  0.00      1DDD
ATOM   4781  CZ2 TRP D  71      15.926 -10.829  27.885  1.00 53.94      1DDD
ATOM   4782  CZ3 TRP D  71      14.644  -8.837  28.507  1.00 53.94      1DDD
ATOM   4783  CH2 TRP D  71      15.794  -9.425  27.938  1.00 53.94      1DDD
ATOM   4784  C   TRP D  71      12.187 -10.301  31.836  1.00 59.76      1DDD
ATOM   4785  O   TRP D  71      13.385 -10.185  32.011  1.00 59.76      1DDD
ATOM   4786  N   VAL D  72      11.391  -9.243  31.751  1.00 48.99      1DDD
ATOM   4787  H   VAL D  72      10.411  -9.341  31.579  1.00  0.00      1DDD
ATOM   4788  CA  VAL D  72      11.988  -7.936  31.956  1.00 48.99      1DDD
ATOM   4789  CB  VAL D  72      11.108  -6.784  31.446  1.00 49.82      1DDD
ATOM   4790  CG1 VAL D  72      11.507  -5.420  32.011  1.00 49.82      1DDD
ATOM   4791  CG2 VAL D  72      11.208  -6.726  29.922  1.00 49.82      1DDD
ATOM   4792  C   VAL D  72      12.341  -7.830  33.426  1.00 48.99      1DDD
ATOM   4793  O   VAL D  72      13.444  -7.438  33.788  1.00 48.99      1DDD
ATOM   4794  N   GLY D  73      11.397  -8.181  34.281  1.00 92.37      1DDD
ATOM   4795  H   GLY D  73      10.491  -8.436  33.943  1.00  0.00      1DDD
ATOM   4796  CA  GLY D  73      11.662  -8.110  35.703  1.00 92.37      1DDD
ATOM   4797  C   GLY D  73      12.703  -9.112  36.163  1.00 92.37      1DDD
ATOM   4798  O   GLY D  73      13.195  -9.037  37.284  1.00 92.37      1DDD
ATOM   4799  N   ASN D  74      13.047 -10.055  35.302  1.00 78.41      1DDD
ATOM   4800  H   ASN D  74      12.619 -10.085  34.399  1.00  0.00      1DDD
ATOM   4801  CA  ASN D  74      14.025 -11.060  35.667  1.00 78.41      1DDD
ATOM   4802  CB  ASN D  74      13.452 -12.466  35.468  1.00 99.99      1DDD
ATOM   4803  CG  ASN D  74      12.868 -12.989  36.767  1.00 99.99      1DDD
ATOM   4804  OD1 ASN D  74      13.420 -13.875  37.407  1.00 99.99      1DDD
ATOM   4805  ND2 ASN D  74      11.714 -12.400  37.124  1.00 99.99      1DDD
ATOM   4806 HD21 ASN D  74      11.306 -11.673  36.572  1.00  0.00      1DDD
ATOM   4807 HD22 ASN D  74      11.255 -12.689  37.965  1.00  0.00      1DDD
ATOM   4808  C   ASN D  74      15.299 -10.893  34.868  1.00 78.41      1DDD
ATOM   4809  O   ASN D  74      16.161 -11.775  34.865  1.00 78.41      1DDD
ATOM   4810  N   ASN D  75      15.434  -9.765  34.190  1.00 66.74      1DDD
ATOM   4811  H   ASN D  75      14.685  -9.104  34.158  1.00  0.00      1DDD
ATOM   4812  CA  ASN D  75      16.605  -9.585  33.372  1.00 66.74      1DDD
ATOM   4813  CB  ASN D  75      16.384 -10.080  31.945  1.00 95.30      1DDD
ATOM   4814  CG  ASN D  75      16.322 -11.567  32.087  1.00 95.30      1DDD
ATOM   4815  OD1 ASN D  75      17.154 -12.122  32.777  1.00 95.30      1DDD
ATOM   4816  ND2 ASN D  75      15.281 -12.177  31.527  1.00 95.30      1DDD
ATOM   4817 HD21 ASN D  75      14.596 -11.624  31.054  1.00  0.00      1DDD
ATOM   4818 HD22 ASN D  75      15.168 -13.167  31.609  1.00  0.00      1DDD
ATOM   4819  C   ASN D  75      17.082  -8.184  33.350  1.00 66.74      1DDD
ATOM   4820  O   ASN D  75      18.147  -7.912  32.833  1.00 66.74      1DDD
ATOM   4821  N   LEU D  76      16.289  -7.272  33.873  1.00 99.22      1DDD
ATOM   4822  H   LEU D  76      15.411  -7.515  34.283  1.00  0.00      1DDD
ATOM   4823  CA  LEU D  76      16.736  -5.901  33.917  1.00 99.22      1DDD
ATOM   4824  CB  LEU D  76      15.649  -4.959  33.426  1.00 74.51      1DDD
ATOM   4825  CG  LEU D  76      15.401  -4.907  31.910  1.00 74.51      1DDD
ATOM   4826  CD1 LEU D  76      16.597  -4.303  31.224  1.00 74.51      1DDD
ATOM   4827  CD2 LEU D  76      15.047  -6.221  31.213  1.00 74.51      1DDD
ATOM   4828  C   LEU D  76      17.305  -5.803  35.325  1.00 99.22      1DDD
ATOM   4829  O   LEU D  76      16.589  -6.042  36.306  1.00 99.22      1DDD
ATOM   4830  N   GLU D  77      18.595  -5.497  35.438  1.00 87.57      1DDD
ATOM   4831  H   GLU D  77      19.114  -5.257  34.617  1.00  0.00      1DDD
ATOM   4832  CA  GLU D  77      19.202  -5.419  36.764  1.00 87.57      1DDD
ATOM   4833  CB  GLU D  77      20.712  -5.646  36.447  1.00 99.99      1DDD
ATOM   4834  CG  GLU D  77      21.619  -4.536  35.899  1.00 99.99      1DDD
ATOM   4835  CD  GLU D  77      22.319  -3.845  37.054  1.00 99.99      1DDD
ATOM   4836  OE1 GLU D  77      23.326  -4.367  37.528  1.00 99.99      1DDD
ATOM   4837  OE2 GLU D  77      21.859  -2.788  37.474  1.00 99.99      1DDD
ATOM   4838  C   GLU D  77      18.797  -4.141  37.498  1.00 87.57      1DDD
ATOM   4839  O   GLU D  77      18.296  -4.190  38.629  1.00 87.57      1DDD
ATOM   4840  N   ASP D  78      19.002  -3.004  36.840  1.00 83.65      1DDD
ATOM   4841  H   ASP D  78      19.390  -3.026  35.920  1.00  0.00      1DDD
ATOM   4842  CA  ASP D  78      18.678  -1.737  37.449  1.00 83.65      1DDD
ATOM   4843  CB  ASP D  78      19.195  -0.610  36.537  1.00 98.87      1DDD
ATOM   4844  CG  ASP D  78      18.753   0.765  37.010  1.00 98.87      1DDD
ATOM   4845  OD1 ASP D  78      19.205   1.202  38.067  1.00 98.87      1DDD
ATOM   4846  OD2 ASP D  78      17.949   1.387  36.316  1.00 98.87      1DDD
ATOM   4847  C   ASP D  78      17.187  -1.662  37.648  1.00 83.65      1DDD
ATOM   4848  O   ASP D  78      16.448  -1.475  36.687  1.00 83.65      1DDD
ATOM   4849  N   PRO D  79      16.721  -1.752  38.899  1.00 78.08      1DDD
ATOM   4850  CD  PRO D  79      17.537  -1.716  40.109  1.00 99.99      1DDD
ATOM   4851  CA  PRO D  79      15.282  -1.691  39.180  1.00 78.08      1DDD
ATOM   4852  CB  PRO D  79      15.265  -1.436  40.691  1.00 99.99      1DDD
ATOM   4853  CG  PRO D  79      16.661  -0.985  41.105  1.00 99.99      1DDD
ATOM   4854  C   PRO D  79      14.652  -0.533  38.442  1.00 78.08      1DDD
ATOM   4855  O   PRO D  79      13.906  -0.719  37.491  1.00 78.08      1DDD
ATOM   4856  N   ALA D  80      14.978   0.664  38.892  1.00 87.12      1DDD
ATOM   4857  H   ALA D  80      15.618   0.777  39.649  1.00  0.00      1DDD
ATOM   4858  CA  ALA D  80      14.467   1.882  38.287  1.00 87.12      1DDD
ATOM   4859  CB  ALA D  80      15.563   2.948  38.219  1.00 99.99      1DDD
ATOM   4860  C   ALA D  80      13.830   1.711  36.908  1.00 87.12      1DDD
ATOM   4861  O   ALA D  80      12.633   1.968  36.726  1.00 87.12      1DDD
ATOM   4862  N   SER D  81      14.637   1.288  35.939  1.00 70.27      1DDD
ATOM   4863  H   SER D  81      15.574   1.034  36.182  1.00  0.00      1DDD
ATOM   4864  CA  SER D  81      14.155   1.102  34.573  1.00 70.27      1DDD
ATOM   4865  CB  SER D  81      15.356   1.237  33.633  1.00 99.99      1DDD
ATOM   4866  OG  SER D  81      16.365   0.274  33.962  1.00 99.99      1DDD
ATOM   4867  HG  SER D  81      16.800   0.581  34.749  1.00  0.00      1DDD
ATOM   4868  C   SER D  81      13.431  -0.226  34.386  1.00 70.27      1DDD
ATOM   4869  O   SER D  81      12.433  -0.291  33.672  1.00 70.27      1DDD
ATOM   4870  N   ARG D  82      13.936  -1.286  35.009  1.00 60.42      1DDD
ATOM   4871  H   ARG D  82      14.766  -1.178  35.556  1.00  0.00      1DDD
ATOM   4872  CA  ARG D  82      13.266  -2.568  34.917  1.00 60.42      1DDD
ATOM   4873  CB  ARG D  82      13.836  -3.580  35.831  1.00 99.42      1DDD
ATOM   4874  CG  ARG D  82      13.055  -4.879  35.668  1.00 99.42      1DDD
ATOM   4875  CD  ARG D  82      12.005  -5.081  36.760  1.00 99.42      1DDD
ATOM   4876  NE  ARG D  82      12.485  -4.760  38.089  1.00 99.42      1DDD
ATOM   4877  HE  ARG D  82      11.890  -4.184  38.650  1.00  0.00      1DDD
ATOM   4878  CZ  ARG D  82      13.728  -4.977  38.539  1.00 99.42      1DDD
ATOM   4879  NH1 ARG D  82      14.591  -5.853  38.027  1.00 99.42      1DDD
ATOM   4880 HH11 ARG D  82      15.506  -5.947  38.420  1.00  0.00      1DDD
ATOM   4881 HH12 ARG D  82      14.325  -6.426  37.252  1.00  0.00      1DDD
ATOM   4882  NH2 ARG D  82      14.090  -4.257  39.560  1.00 99.42      1DDD
ATOM   4883 HH21 ARG D  82      14.990  -4.374  39.978  1.00  0.00      1DDD
ATOM   4884 HH22 ARG D  82      13.448  -3.584  39.935  1.00  0.00      1DDD
ATOM   4885  C   ARG D  82      11.821  -2.224  35.281  1.00 60.42      1DDD
ATOM   4886  O   ARG D  82      10.904  -2.413  34.485  1.00 60.42      1DDD
ATOM   4887  N   ASP D  83      11.628  -1.670  36.472  1.00 61.82      1DDD
ATOM   4888  H   ASP D  83      12.372  -1.664  37.132  1.00  0.00      1DDD
ATOM   4889  CA  ASP D  83      10.299  -1.271  36.923  1.00 61.82      1DDD
ATOM   4890  CB  ASP D  83      10.372  -0.890  38.367  1.00 99.99      1DDD
ATOM   4891  CG  ASP D  83      10.905  -2.166  38.992  1.00 99.99      1DDD
ATOM   4892  OD1 ASP D  83      10.139  -3.120  39.127  1.00 99.99      1DDD
ATOM   4893  OD2 ASP D  83      12.084  -2.196  39.345  1.00 99.99      1DDD
ATOM   4894  C   ASP D  83       9.628  -0.335  35.924  1.00 61.82      1DDD
ATOM   4895  O   ASP D  83       8.411  -0.378  35.730  1.00 61.82      1DDD
ATOM   4896  N   LEU D  84      10.426   0.520  35.299  1.00 65.97      1DDD
ATOM   4897  H   LEU D  84      11.398   0.526  35.531  1.00  0.00      1DDD
ATOM   4898  CA  LEU D  84       9.907   1.462  34.318  1.00 65.97      1DDD
ATOM   4899  CB  LEU D  84      10.932   2.495  33.850  1.00 99.99      1DDD
ATOM   4900  CG  LEU D  84      10.297   3.736  33.216  1.00 99.99      1DDD
ATOM   4901  CD1 LEU D  84       9.268   4.400  34.134  1.00 99.99      1DDD
ATOM   4902  CD2 LEU D  84      11.361   4.732  32.761  1.00 99.99      1DDD
ATOM   4903  C   LEU D  84       9.140   0.746  33.188  1.00 65.97      1DDD
ATOM   4904  O   LEU D  84       8.073   1.184  32.736  1.00 65.97      1DDD
ATOM   4905  N   VAL D  85       9.716  -0.357  32.740  1.00 54.30      1DDD
ATOM   4906  H   VAL D  85      10.540  -0.672  33.210  1.00  0.00      1DDD
ATOM   4907  CA  VAL D  85       9.153  -1.157  31.683  1.00 54.30      1DDD
ATOM   4908  CB  VAL D  85      10.088  -2.196  31.048  1.00 42.77      1DDD
ATOM   4909  CG1 VAL D  85       9.535  -2.655  29.698  1.00 42.77      1DDD
ATOM   4910  CG2 VAL D  85      11.543  -1.800  30.970  1.00 42.77      1DDD
ATOM   4911  C   VAL D  85       8.025  -2.004  32.255  1.00 54.30      1DDD
ATOM   4912  O   VAL D  85       6.889  -1.911  31.799  1.00 54.30      1DDD
ATOM   4913  N   VAL D  86       8.337  -2.805  33.273  1.00 53.13      1DDD
ATOM   4914  H   VAL D  86       9.287  -2.827  33.574  1.00  0.00      1DDD
ATOM   4915  CA  VAL D  86       7.353  -3.692  33.904  1.00 53.13      1DDD
ATOM   4916  CB  VAL D  86       7.988  -4.331  35.160  1.00 94.04      1DDD
ATOM   4917  CG1 VAL D  86       7.069  -5.129  36.094  1.00 94.04      1DDD
ATOM   4918  CG2 VAL D  86       9.091  -5.262  34.677  1.00 94.04      1DDD
ATOM   4919  C   VAL D  86       6.022  -3.031  34.164  1.00 53.13      1DDD
ATOM   4920  O   VAL D  86       5.050  -3.691  34.512  1.00 53.13      1DDD
ATOM   4921  N   ASN D  87       5.967  -1.722  34.028  1.00 61.73      1DDD
ATOM   4922  H   ASN D  87       6.775  -1.168  33.838  1.00  0.00      1DDD
ATOM   4923  CA  ASN D  87       4.706  -1.073  34.260  1.00 61.73      1DDD
ATOM   4924  CB  ASN D  87       4.880   0.182  35.113  1.00 99.99      1DDD
ATOM   4925  CG  ASN D  87       4.601  -0.152  36.562  1.00 99.99      1DDD
ATOM   4926  OD1 ASN D  87       5.164  -1.069  37.146  1.00 99.99      1DDD
ATOM   4927  ND2 ASN D  87       3.673   0.647  37.114  1.00 99.99      1DDD
ATOM   4928 HD21 ASN D  87       3.257   1.388  36.588  1.00  0.00      1DDD
ATOM   4929 HD22 ASN D  87       3.390   0.504  38.062  1.00  0.00      1DDD
ATOM   4930  C   ASN D  87       4.056  -0.740  32.954  1.00 61.73      1DDD
ATOM   4931  O   ASN D  87       2.917  -1.122  32.695  1.00 61.73      1DDD
ATOM   4932  N   TYR D  88       4.796  -0.028  32.123  1.00 77.19      1DDD
ATOM   4933  H   TYR D  88       5.716   0.247  32.404  1.00  0.00      1DDD
ATOM   4934  CA  TYR D  88       4.299   0.344  30.825  1.00 77.19      1DDD
ATOM   4935  CB  TYR D  88       5.453   0.815  29.932  1.00 58.64      1DDD
ATOM   4936  CG  TYR D  88       4.978   1.155  28.535  1.00 58.64      1DDD
ATOM   4937  CD1 TYR D  88       4.316   2.377  28.299  1.00 58.64      1DDD
ATOM   4938  CE1 TYR D  88       3.872   2.675  27.000  1.00 58.64      1DDD
ATOM   4939  CD2 TYR D  88       5.211   0.228  27.500  1.00 58.64      1DDD
ATOM   4940  CE2 TYR D  88       4.767   0.524  26.202  1.00 58.64      1DDD
ATOM   4941  CZ  TYR D  88       4.104   1.744  25.967  1.00 58.64      1DDD
ATOM   4942  OH  TYR D  88       3.669   2.037  24.690  1.00 58.64      1DDD
ATOM   4943  HH  TYR D  88       3.910   1.336  24.100  1.00  0.00      1DDD
ATOM   4944  C   TYR D  88       3.592  -0.848  30.233  1.00 77.19      1DDD
ATOM   4945  O   TYR D  88       2.498  -0.719  29.718  1.00 77.19      1DDD
ATOM   4946  N   VAL D  89       4.225  -2.014  30.307  1.00 54.44      1DDD
ATOM   4947  H   VAL D  89       5.122  -2.037  30.749  1.00  0.00      1DDD
ATOM   4948  CA  VAL D  89       3.619  -3.236  29.795  1.00 54.44      1DDD
ATOM   4949  CB  VAL D  89       4.536  -4.450  30.027  1.00 43.51      1DDD
ATOM   4950  CG1 VAL D  89       3.907  -5.737  29.486  1.00 43.51      1DDD
ATOM   4951  CG2 VAL D  89       5.941  -4.224  29.473  1.00 43.51      1DDD
ATOM   4952  C   VAL D  89       2.326  -3.411  30.550  1.00 54.44      1DDD
ATOM   4953  O   VAL D  89       1.236  -3.304  29.995  1.00 54.44      1DDD
ATOM   4954  N   ASN D  90       2.474  -3.668  31.839  1.00 45.78      1DDD
ATOM   4955  H   ASN D  90       3.396  -3.688  32.227  1.00  0.00      1DDD
ATOM   4956  CA  ASN D  90       1.350  -3.886  32.714  1.00 45.78      1DDD
ATOM   4957  CB  ASN D  90       1.805  -4.248  34.125  1.00 90.41      1DDD
ATOM   4958  CG  ASN D  90       1.752  -5.754  34.272  1.00 90.41      1DDD
ATOM   4959  OD1 ASN D  90       2.751  -6.456  34.186  1.00 90.41      1DDD
ATOM   4960  ND2 ASN D  90       0.510  -6.218  34.492  1.00 90.41      1DDD
ATOM   4961 HD21 ASN D  90      -0.266  -5.589  34.545  1.00  0.00      1DDD
ATOM   4962 HD22 ASN D  90       0.352  -7.198  34.603  1.00  0.00      1DDD
ATOM   4963  C   ASN D  90       0.277  -2.815  32.745  1.00 45.78      1DDD
ATOM   4964  O   ASN D  90      -0.794  -3.043  33.296  1.00 45.78      1DDD
ATOM   4965  N   THR D  91       0.521  -1.658  32.149  1.00 78.06      1DDD
ATOM   4966  H   THR D  91       1.366  -1.509  31.640  1.00  0.00      1DDD
ATOM   4967  CA  THR D  91      -0.487  -0.624  32.234  1.00 78.06      1DDD
ATOM   4968  CB  THR D  91      -0.003   0.476  33.197  1.00 89.77      1DDD
ATOM   4969  OG1 THR D  91       0.566  -0.115  34.370  1.00 89.77      1DDD
ATOM   4970  HG1 THR D  91       0.898   0.596  34.901  1.00  0.00      1DDD
ATOM   4971  CG2 THR D  91      -1.106   1.462  33.594  1.00 89.77      1DDD
ATOM   4972  C   THR D  91      -1.052  -0.015  30.983  1.00 78.06      1DDD
ATOM   4973  O   THR D  91      -2.268   0.001  30.814  1.00 78.06      1DDD
ATOM   4974  N   ASN D  92      -0.185   0.522  30.132  1.00 64.79      1DDD
ATOM   4975  H   ASN D  92       0.791   0.413  30.324  1.00  0.00      1DDD
ATOM   4976  CA  ASN D  92      -0.621   1.152  28.883  1.00 64.79      1DDD
ATOM   4977  CB  ASN D  92       0.476   2.059  28.321  1.00 99.99      1DDD
ATOM   4978  CG  ASN D  92       0.738   3.207  29.277  1.00 99.99      1DDD
ATOM   4979  OD1 ASN D  92       0.086   4.242  29.237  1.00 99.99      1DDD
ATOM   4980  ND2 ASN D  92       1.732   2.967  30.149  1.00 99.99      1DDD
ATOM   4981 HD21 ASN D  92       2.234   2.103  30.127  1.00  0.00      1DDD
ATOM   4982 HD22 ASN D  92       1.981   3.658  30.828  1.00  0.00      1DDD
ATOM   4983  C   ASN D  92      -1.048   0.100  27.870  1.00 64.79      1DDD
ATOM   4984  O   ASN D  92      -2.176   0.118  27.355  1.00 64.79      1DDD
ATOM   4985  N   MET D  93      -0.123  -0.797  27.562  1.00 67.02      1DDD
ATOM   4986  H   MET D  93       0.767  -0.747  28.017  1.00  0.00      1DDD
ATOM   4987  CA  MET D  93      -0.396  -1.866  26.635  1.00 67.02      1DDD
ATOM   4988  CB  MET D  93       0.789  -2.803  26.438  1.00 55.35      1DDD
ATOM   4989  CG  MET D  93       1.809  -2.108  25.531  1.00 55.35      1DDD
ATOM   4990  SD  MET D  93       2.921  -3.239  24.686  1.00 55.35      1DDD
ATOM   4991  CE  MET D  93       3.659  -3.984  26.140  1.00 55.35      1DDD
ATOM   4992  C   MET D  93      -1.662  -2.492  27.177  1.00 67.02      1DDD
ATOM   4993  O   MET D  93      -2.560  -2.858  26.431  1.00 67.02      1DDD
ATOM   4994  N   GLY D  94      -1.733  -2.591  28.494  1.00 48.12      1DDD
ATOM   4995  H   GLY D  94      -0.940  -2.342  29.051  1.00  0.00      1DDD
ATOM   4996  CA  GLY D  94      -2.913  -3.149  29.117  1.00 48.12      1DDD
ATOM   4997  C   GLY D  94      -4.212  -2.508  28.638  1.00 48.12      1DDD
ATOM   4998  O   GLY D  94      -5.145  -3.219  28.242  1.00 48.12      1DDD
ATOM   4999  N   LEU D  95      -4.296  -1.179  28.664  1.00 41.92      1DDD
ATOM   5000  H   LEU D  95      -3.516  -0.645  28.994  1.00  0.00      1DDD
ATOM   5001  CA  LEU D  95      -5.515  -0.528  28.222  1.00 41.92      1DDD
ATOM   5002  CB  LEU D  95      -5.247   0.979  28.114  1.00 54.92      1DDD
ATOM   5003  CG  LEU D  95      -6.463   1.904  28.010  1.00 54.92      1DDD
ATOM   5004  CD1 LEU D  95      -6.150   3.258  28.645  1.00 54.92      1DDD
ATOM   5005  CD2 LEU D  95      -6.980   2.076  26.580  1.00 54.92      1DDD
ATOM   5006  C   LEU D  95      -6.016  -1.146  26.938  1.00 41.92      1DDD
ATOM   5007  O   LEU D  95      -7.114  -1.698  26.899  1.00 41.92      1DDD
ATOM   5008  N   LYS D  96      -5.219  -1.041  25.878  1.00 41.16      1DDD
ATOM   5009  H   LYS D  96      -4.334  -0.587  25.984  1.00  0.00      1DDD
ATOM   5010  CA  LYS D  96      -5.609  -1.615  24.590  1.00 41.16      1DDD
ATOM   5011  CB  LYS D  96      -4.495  -1.544  23.557  1.00 99.99      1DDD
ATOM   5012  CG  LYS D  96      -4.291  -0.102  23.101  1.00 99.99      1DDD
ATOM   5013  CD  LYS D  96      -3.462  -0.059  21.826  1.00 99.99      1DDD
ATOM   5014  CE  LYS D  96      -3.153   1.350  21.326  1.00 99.99      1DDD
ATOM   5015  NZ  LYS D  96      -2.315   1.231  20.126  1.00 99.99      1DDD
ATOM   5016  HZ1 LYS D  96      -1.993   2.168  19.812  1.00  0.00      1DDD
ATOM   5017  HZ2 LYS D  96      -1.491   0.627  20.339  1.00  0.00      1DDD
ATOM   5018  HZ3 LYS D  96      -2.858   0.775  19.365  1.00  0.00      1DDD
ATOM   5019  C   LYS D  96      -6.162  -3.044  24.771  1.00 41.16      1DDD
ATOM   5020  O   LYS D  96      -7.339  -3.287  24.491  1.00 41.16      1DDD
ATOM   5021  N   ILE D  97      -5.330  -3.979  25.239  1.00 22.97      1DDD
ATOM   5022  H   ILE D  97      -4.404  -3.686  25.480  1.00  0.00      1DDD
ATOM   5023  CA  ILE D  97      -5.777  -5.351  25.491  1.00 22.97      1DDD
ATOM   5024  CB  ILE D  97      -4.665  -6.222  26.055  1.00 20.96      1DDD
ATOM   5025  CG2 ILE D  97      -5.178  -7.661  26.097  1.00 20.96      1DDD
ATOM   5026  CG1 ILE D  97      -3.558  -6.039  25.009  1.00 20.96      1DDD
ATOM   5027  CD  ILE D  97      -2.606  -7.205  24.830  1.00  0.00      1DDD
ATOM   5028  C   ILE D  97      -7.082  -5.317  26.262  1.00 22.97      1DDD
ATOM   5029  O   ILE D  97      -7.924  -6.211  26.130  1.00 22.97      1DDD
ATOM   5030  N   ARG D  98      -7.254  -4.292  27.085  1.00 34.71      1DDD
ATOM   5031  H   ARG D  98      -6.585  -3.558  27.108  1.00  0.00      1DDD
ATOM   5032  CA  ARG D  98      -8.481  -4.213  27.835  1.00 34.71      1DDD
ATOM   5033  CB  ARG D  98      -8.488  -3.244  29.024  1.00 69.06      1DDD
ATOM   5034  CG  ARG D  98      -7.669  -3.739  30.211  1.00 69.06      1DDD
ATOM   5035  CD  ARG D  98      -7.722  -2.803  31.420  1.00 69.06      1DDD
ATOM   5036  NE  ARG D  98      -7.140  -1.496  31.122  1.00 69.06      1DDD
ATOM   5037  HE  ARG D  98      -6.234  -1.445  30.702  1.00  0.00      1DDD
ATOM   5038  CZ  ARG D  98      -7.793  -0.363  31.462  1.00 69.06      1DDD
ATOM   5039  NH1 ARG D  98      -8.999  -0.400  32.022  1.00 69.06      1DDD
ATOM   5040 HH11 ARG D  98      -9.469   0.448  32.267  1.00  0.00      1DDD
ATOM   5041 HH12 ARG D  98      -9.457  -1.272  32.202  1.00  0.00      1DDD
ATOM   5042  NH2 ARG D  98      -7.225   0.816  31.233  1.00 69.06      1DDD
ATOM   5043 HH21 ARG D  98      -7.703   1.661  31.474  1.00  0.00      1DDD
ATOM   5044 HH22 ARG D  98      -6.317   0.866  30.818  1.00  0.00      1DDD
ATOM   5045  C   ARG D  98      -9.658  -3.947  26.916  1.00 34.71      1DDD
ATOM   5046  O   ARG D  98     -10.635  -4.705  26.939  1.00 34.71      1DDD
ATOM   5047  N   GLN D  99      -9.565  -2.907  26.087  1.00 45.75      1DDD
ATOM   5048  H   GLN D  99      -8.721  -2.374  26.091  1.00  0.00      1DDD
ATOM   5049  CA  GLN D  99     -10.635  -2.587  25.145  1.00 45.75      1DDD
ATOM   5050  CB  GLN D  99     -10.193  -1.491  24.175  1.00 93.64      1DDD
ATOM   5051  CG  GLN D  99      -9.670  -0.234  24.867  1.00 93.64      1DDD
ATOM   5052  CD  GLN D  99      -9.201   0.761  23.827  1.00 93.64      1DDD
ATOM   5053  OE1 GLN D  99      -8.468   0.439  22.900  1.00 93.64      1DDD
ATOM   5054  NE2 GLN D  99      -9.665   2.004  24.035  1.00 93.64      1DDD
ATOM   5055 HE21 GLN D  99     -10.255   2.209  24.815  1.00  0.00      1DDD
ATOM   5056 HE22 GLN D  99      -9.420   2.739  23.404  1.00  0.00      1DDD
ATOM   5057  C   GLN D  99     -10.989  -3.865  24.387  1.00 45.75      1DDD
ATOM   5058  O   GLN D  99     -12.117  -4.338  24.439  1.00 45.75      1DDD
ATOM   5059  N   LEU D 100     -10.017  -4.430  23.688  1.00 35.41      1DDD
ATOM   5060  H   LEU D 100      -9.117  -3.993  23.674  1.00  0.00      1DDD
ATOM   5061  CA  LEU D 100     -10.239  -5.673  22.961  1.00 35.41      1DDD
ATOM   5062  CB  LEU D 100      -8.876  -6.168  22.463  1.00 34.24      1DDD
ATOM   5063  CG  LEU D 100      -8.838  -6.646  21.008  1.00 34.24      1DDD
ATOM   5064  CD1 LEU D 100      -9.449  -5.635  20.040  1.00 34.24      1DDD
ATOM   5065  CD2 LEU D 100      -7.412  -6.986  20.573  1.00 34.24      1DDD
ATOM   5066  C   LEU D 100     -11.013  -6.751  23.712  1.00 35.41      1DDD
ATOM   5067  O   LEU D 100     -12.081  -7.170  23.279  1.00 35.41      1DDD
ATOM   5068  N   LEU D 101     -10.467  -7.210  24.833  1.00 30.80      1DDD
ATOM   5069  H   LEU D 101      -9.605  -6.817  25.153  1.00  0.00      1DDD
ATOM   5070  CA  LEU D 101     -11.127  -8.249  25.589  1.00 30.80      1DDD
ATOM   5071  CB  LEU D 101     -10.360  -8.576  26.866  1.00 29.01      1DDD
ATOM   5072  CG  LEU D 101      -8.929  -9.074  26.656  1.00 29.01      1DDD
ATOM   5073  CD1 LEU D 101      -8.207  -9.257  27.987  1.00 29.01      1DDD
ATOM   5074  CD2 LEU D 101      -8.858 -10.333  25.800  1.00 29.01      1DDD
ATOM   5075  C   LEU D 101     -12.555  -7.884  25.895  1.00 30.80      1DDD
ATOM   5076  O   LEU D 101     -13.419  -8.765  25.950  1.00 30.80      1DDD
ATOM   5077  N   TRP D 102     -12.816  -6.592  26.089  1.00 29.53      1DDD
ATOM   5078  H   TRP D 102     -12.079  -5.922  25.996  1.00  0.00      1DDD
ATOM   5079  CA  TRP D 102     -14.171  -6.147  26.395  1.00 29.53      1DDD
ATOM   5080  CB  TRP D 102     -14.128  -4.743  27.024  1.00 27.83      1DDD
ATOM   5081  CG  TRP D 102     -15.502  -4.266  27.448  1.00 27.83      1DDD
ATOM   5082  CD2 TRP D 102     -16.478  -3.536  26.670  1.00 27.83      1DDD
ATOM   5083  CE2 TRP D 102     -17.621  -3.323  27.510  1.00 27.83      1DDD
ATOM   5084  CE3 TRP D 102     -16.488  -3.060  25.342  1.00 27.83      1DDD
ATOM   5085  CD1 TRP D 102     -16.102  -4.451  28.703  1.00 27.83      1DDD
ATOM   5086  NE1 TRP D 102     -17.345  -3.899  28.745  1.00 27.83      1DDD
ATOM   5087  HE1 TRP D 102     -17.950  -3.911  29.516  1.00  0.00      1DDD
ATOM   5088  CZ2 TRP D 102     -18.749  -2.643  27.004  1.00 27.83      1DDD
ATOM   5089  CZ3 TRP D 102     -17.622  -2.386  24.845  1.00 27.83      1DDD
ATOM   5090  CH2 TRP D 102     -18.747  -2.179  25.672  1.00 27.83      1DDD
ATOM   5091  C   TRP D 102     -15.049  -6.199  25.178  1.00 29.53      1DDD
ATOM   5092  O   TRP D 102     -16.045  -6.894  25.154  1.00 29.53      1DDD
ATOM   5093  N   PHE D 103     -14.682  -5.437  24.165  1.00 52.66      1DDD
ATOM   5094  H   PHE D 103     -13.893  -4.838  24.253  1.00  0.00      1DDD
ATOM   5095  CA  PHE D 103     -15.485  -5.406  22.976  1.00 52.66      1DDD
ATOM   5096  CB  PHE D 103     -14.795  -4.562  21.895  1.00 27.47      1DDD
ATOM   5097  CG  PHE D 103     -15.652  -4.473  20.649  1.00 27.47      1DDD
ATOM   5098  CD1 PHE D 103     -16.758  -3.595  20.619  1.00 27.47      1DDD
ATOM   5099  CD2 PHE D 103     -15.338  -5.290  19.542  1.00 27.47      1DDD
ATOM   5100  CE1 PHE D 103     -17.575  -3.554  19.473  1.00 27.47      1DDD
ATOM   5101  CE2 PHE D 103     -16.153  -5.250  18.396  1.00 27.47      1DDD
ATOM   5102  CZ  PHE D 103     -17.270  -4.389  18.377  1.00 27.47      1DDD
ATOM   5103  C   PHE D 103     -15.825  -6.779  22.457  1.00 52.66      1DDD
ATOM   5104  O   PHE D 103     -16.920  -6.976  21.947  1.00 52.66      1DDD
ATOM   5105  N   HIS D 104     -14.910  -7.735  22.554  1.00 33.56      1DDD
ATOM   5106  H   HIS D 104     -14.041  -7.552  23.014  1.00  0.00      1DDD
ATOM   5107  CA  HIS D 104     -15.239  -9.058  22.041  1.00 33.56      1DDD
ATOM   5108  CB  HIS D 104     -13.990  -9.809  21.578  1.00 32.68      1DDD
ATOM   5109  CG  HIS D 104     -13.312  -9.049  20.463  1.00 32.68      1DDD
ATOM   5110  ND1 HIS D 104     -13.955  -8.543  19.394  1.00 32.68      1DDD
ATOM   5111  HD1 HIS D 104     -14.915  -8.594  19.209  1.00  0.00      1DDD
ATOM   5112  CD2 HIS D 104     -11.952  -8.750  20.353  1.00 32.68      1DDD
ATOM   5113  NE2 HIS D 104     -11.782  -8.055  19.202  1.00 32.68      1DDD
ATOM   5114  CE1 HIS D 104     -13.012  -7.928  18.613  1.00 32.68      1DDD
ATOM   5115  C   HIS D 104     -16.027  -9.885  23.055  1.00 33.56      1DDD
ATOM   5116  O   HIS D 104     -17.101 -10.378  22.758  1.00 33.56      1DDD
ATOM   5117  N   ILE D 105     -15.518 -10.025  24.263  1.00 35.32      1DDD
ATOM   5118  H   ILE D 105     -14.641  -9.600  24.489  1.00  0.00      1DDD
ATOM   5119  CA  ILE D 105     -16.245 -10.794  25.256  1.00 35.32      1DDD
ATOM   5120  CB  ILE D 105     -15.586 -10.796  26.657  1.00 24.37      1DDD
ATOM   5121  CG2 ILE D 105     -16.479 -11.398  27.756  1.00 24.37      1DDD
ATOM   5122  CG1 ILE D 105     -14.271 -11.563  26.678  1.00 24.37      1DDD
ATOM   5123  CD  ILE D 105     -13.461 -11.266  27.940  1.00  0.00      1DDD
ATOM   5124  C   ILE D 105     -17.670 -10.254  25.390  1.00 35.32      1DDD
ATOM   5125  O   ILE D 105     -18.642 -10.999  25.567  1.00 35.32      1DDD
ATOM   5126  N   SER D 106     -17.780  -8.941  25.274  1.00 33.50      1DDD
ATOM   5127  H   SER D 106     -16.955  -8.444  25.039  1.00  0.00      1DDD
ATOM   5128  CA  SER D 106     -19.058  -8.280  25.424  1.00 33.50      1DDD
ATOM   5129  CB  SER D 106     -18.990  -6.757  25.507  1.00 52.50      1DDD
ATOM   5130  OG  SER D 106     -18.333  -6.390  26.721  1.00 52.50      1DDD
ATOM   5131  HG  SER D 106     -18.252  -5.446  26.710  1.00  0.00      1DDD
ATOM   5132  C   SER D 106     -20.000  -8.705  24.332  1.00 33.50      1DDD
ATOM   5133  O   SER D 106     -21.150  -8.995  24.606  1.00 33.50      1DDD
ATOM   5134  N   CYS D 107     -19.514  -8.740  23.096  1.00 41.11      1DDD
ATOM   5135  H   CYS D 107     -18.554  -8.500  22.947  1.00  0.00      1DDD
ATOM   5136  CA  CYS D 107     -20.348  -9.148  21.969  1.00 41.11      1DDD
ATOM   5137  CB  CYS D 107     -19.622  -8.965  20.638  1.00 40.74      1DDD
ATOM   5138  SG  CYS D 107     -19.320  -7.235  20.203  1.00 40.74      1DDD
ATOM   5139  C   CYS D 107     -20.711 -10.601  22.168  1.00 41.11      1DDD
ATOM   5140  O   CYS D 107     -21.873 -10.974  22.084  1.00 41.11      1DDD
ATOM   5141  N   LEU D 108     -19.705 -11.430  22.416  1.00 47.94      1DDD
ATOM   5142  H   LEU D 108     -18.778 -11.073  22.436  1.00  0.00      1DDD
ATOM   5143  CA  LEU D 108     -19.947 -12.843  22.620  1.00 47.94      1DDD
ATOM   5144  CB  LEU D 108     -18.662 -13.528  23.068  1.00 42.90      1DDD
ATOM   5145  CG  LEU D 108     -17.717 -13.705  21.885  1.00 42.90      1DDD
ATOM   5146  CD1 LEU D 108     -16.368 -14.290  22.298  1.00 42.90      1DDD
ATOM   5147  CD2 LEU D 108     -18.390 -14.517  20.778  1.00 42.90      1DDD
ATOM   5148  C   LEU D 108     -21.070 -12.975  23.606  1.00 47.94      1DDD
ATOM   5149  O   LEU D 108     -21.880 -13.873  23.505  1.00 47.94      1DDD
ATOM   5150  N   THR D 109     -21.133 -12.059  24.556  1.00 31.13      1DDD
ATOM   5151  H   THR D 109     -20.455 -11.326  24.598  1.00  0.00      1DDD
ATOM   5152  CA  THR D 109     -22.164 -12.137  25.565  1.00 31.13      1DDD
ATOM   5153  CB  THR D 109     -21.636 -11.639  26.922  1.00 44.81      1DDD
ATOM   5154  OG1 THR D 109     -20.358 -12.219  27.197  1.00 44.81      1DDD
ATOM   5155  HG1 THR D 109     -19.976 -11.711  27.901  1.00  0.00      1DDD
ATOM   5156  CG2 THR D 109     -22.584 -11.947  28.084  1.00 44.81      1DDD
ATOM   5157  C   THR D 109     -23.490 -11.479  25.222  1.00 31.13      1DDD
ATOM   5158  O   THR D 109     -24.534 -12.030  25.491  1.00 31.13      1DDD
ATOM   5159  N   PHE D 110     -23.470 -10.306  24.620  1.00 41.06      1DDD
ATOM   5160  H   PHE D 110     -22.617  -9.971  24.243  1.00  0.00      1DDD
ATOM   5161  CA  PHE D 110     -24.721  -9.659  24.304  1.00 41.06      1DDD
ATOM   5162  CB  PHE D 110     -24.778  -8.269  24.961  1.00 34.15      1DDD
ATOM   5163  CG  PHE D 110     -24.295  -8.304  26.394  1.00 34.15      1DDD
ATOM   5164  CD1 PHE D 110     -25.111  -8.866  27.399  1.00 34.15      1DDD
ATOM   5165  CD2 PHE D 110     -23.021  -7.777  26.698  1.00 34.15      1DDD
ATOM   5166  CE1 PHE D 110     -24.645  -8.900  28.727  1.00 34.15      1DDD
ATOM   5167  CE2 PHE D 110     -22.552  -7.811  28.024  1.00 34.15      1DDD
ATOM   5168  CZ  PHE D 110     -23.375  -8.366  29.026  1.00 34.15      1DDD
ATOM   5169  C   PHE D 110     -25.068  -9.525  22.842  1.00 41.06      1DDD
ATOM   5170  O   PHE D 110     -26.244  -9.406  22.532  1.00 41.06      1DDD
ATOM   5171  N   GLY D 111     -24.072  -9.498  21.951  1.00 39.77      1DDD
ATOM   5172  H   GLY D 111     -23.134  -9.521  22.290  1.00  0.00      1DDD
ATOM   5173  CA  GLY D 111     -24.352  -9.396  20.518  1.00 39.77      1DDD
ATOM   5174  C   GLY D 111     -23.833  -8.161  19.799  1.00 39.77      1DDD
ATOM   5175  O   GLY D 111     -24.219  -7.040  20.134  1.00 39.77      1DDD
ATOM   5176  N   ARG D 112     -22.983  -8.366  18.791  1.00 40.86      1DDD
ATOM   5177  H   ARG D 112     -22.701  -9.303  18.590  1.00  0.00      1DDD
ATOM   5178  CA  ARG D 112     -22.399  -7.252  18.057  1.00 40.86      1DDD
ATOM   5179  CB  ARG D 112     -22.051  -7.700  16.638  1.00 91.23      1DDD
ATOM   5180  CG  ARG D 112     -21.282  -6.658  15.824  1.00 91.23      1DDD
ATOM   5181  CD  ARG D 112     -20.972  -7.156  14.413  1.00 91.23      1DDD
ATOM   5182  NE  ARG D 112     -20.172  -8.377  14.470  1.00 91.23      1DDD
ATOM   5183  HE  ARG D 112     -19.866  -8.723  15.357  1.00  0.00      1DDD
ATOM   5184  CZ  ARG D 112     -19.835  -9.050  13.353  1.00 91.23      1DDD
ATOM   5185  NH1 ARG D 112     -20.199  -8.614  12.149  1.00 91.23      1DDD
ATOM   5186 HH11 ARG D 112     -19.936  -9.122  11.329  1.00  0.00      1DDD
ATOM   5187 HH12 ARG D 112     -20.736  -7.776  12.056  1.00  0.00      1DDD
ATOM   5188  NH2 ARG D 112     -19.127 -10.169  13.467  1.00 91.23      1DDD
ATOM   5189 HH21 ARG D 112     -18.844 -10.675  12.651  1.00  0.00      1DDD
ATOM   5190 HH22 ARG D 112     -18.869 -10.504  14.373  1.00  0.00      1DDD
ATOM   5191  C   ARG D 112     -23.369  -6.085  18.056  1.00 40.86      1DDD
ATOM   5192  O   ARG D 112     -23.044  -5.006  18.562  1.00 40.86      1DDD
ATOM   5193  N   GLU D 113     -24.582  -6.314  17.552  1.00 34.43      1DDD
ATOM   5194  H   GLU D 113     -24.798  -7.216  17.182  1.00  0.00      1DDD
[truncated: 184,654 more chars]
